# Supplementary material for: The UNC5C T835M mutation associated with Alzheimer’s disease leads to neurodegeneration involving oxidative stress and hippocampal atrophy in aged mice
Source: Mol Neurodegener. 2025 Jun 4;20:65. doi: 10.1186/s13024-025-00850-z (PMC12135551; doi:10.1186/s13024-025-00850-z)
Supplement: Supplementary file 8 — Additional file 8: S8: Excel file with results of TMT-MS Proteomic study on the hippocampal samples of 18-month-old Unc5c+/+ and Unc5cKI/KI mice. [file 13024_2025_850_MOESM8_ESM.xlsx]

## Sheet: proList (15)
accession	spec count	peptide num	avg int m/z_126.127726	avg int m/z_127.124761	avg int m/z_127.131081	avg int m/z_128.128116	avg int m/z_128.134436	avg int m/z_129.131471	avg int m/z_129.13779	avg int m/z_130.134825	avg int m/z_130.141145	avg int m/z_131.13818	norm int m/z_126.127726	norm int m/z_127.124761	norm int m/z_127.131081	norm int m/z_128.128116	norm int m/z_128.134436	norm int m/z_129.131471	norm int m/z_129.13779	norm int m/z_130.134825	norm int m/z_130.141145	norm int m/z_131.13818	description
Q9R0P9	82	82	49359.6	72018.4	163421	81798.7	11221.8	90472.8	190788	64670.4	261589	159806	131450	112131	127065	106553	145728	103338	131916	98522.2	116395	98291.2	Ubiquitin carboxyl-terminal hydrolase isozyme L1 OS=Mus musculus OX=10090 GN=Uchl1 PE=1 SV=1
P17742	140	140	205203	358417	724940	424875	35663	434880	1.13108e+06	308080	1.60811e+06	1.05019e+06	546477	558047	563664	553454	463124	496721	782060	469346	715538	645941	Peptidyl-prolyl cis-trans isomerase A OS=Mus musculus OX=10090 GN=Ppia PE=1 SV=2
P05064	309	309	63775.8	102987	193058	135517	10579.1	177854	338783	107517	466835	371530	169841	160348	150109	176528	137382	203145	234244	163797	207720	228517	Fructose-bisphosphate aldolase A OS=Mus musculus OX=10090 GN=Aldoa PE=1 SV=2
A6ZI44	309	309	63775.8	102987	193058	135517	10579.1	177854	338783	107517	466835	371530	169841	160348	150109	176528	137382	203145	234244	163797	207720	228517	Fructose-bisphosphate aldolase OS=Mus musculus OX=10090 GN=Aldoa PE=1 SV=1
A0A1L1SQV8	72	72	57004.6	104139	230611	145410	11839.2	160590	306478	106738	443058	332055	151809	162141	179307	189415	153745	183426	211907	162610	197140	204237	Pyruvate kinase PKM (Fragment) OS=Mus musculus OX=10090 GN=Pkm PE=1 SV=1
A0A1L1SU37	117	117	44841.8	85586.8	198559	121672	10394.6	126521	251714	83915.9	373046	280229	119418	133256	154386	158493	134985	144513	174042	127842	165988	172360	Pyruvate kinase PKM (Fragment) OS=Mus musculus OX=10090 GN=Pkm PE=1 SV=1
O08997	10	10	38532.2	58173.9	105408	71560.6	5318	79112.5	205317	62619.7	280798	187145	102615	90574.9	81957.4	93216.4	69059.9	90362	141962	95398.1	124942	115107	Copper transport protein ATOX1 OS=Mus musculus OX=10090 GN=Atox1 PE=1 SV=1
H7BXC3	124	124	63260.4	121278	258531	166848	13359.6	136745	324767	91591.3	486123	368981	168469	188827	201016	217341	173490	156191	224554	139535	216303	226949	Triosephosphate isomerase OS=Mus musculus OX=10090 GN=Tpi1 PE=1 SV=1
P05063	154	154	43440.2	76189.7	138649	102275	6688.25	110363	266790	57422.3	356277	285871	115686	118625	107804	133226	86854.2	126057	184467	87480	158527	175830	Fructose-bisphosphate aldolase C OS=Mus musculus OX=10090 GN=Aldoc PE=1 SV=4
A0A1L1SSN6	67	67	59141.4	107057	236521	149493	11456.6	163911	319765	110069	458403	339769	157500	166685	183902	194733	148776	187219	221095	167685	203968	208981	Pyruvate kinase PKM (Fragment) OS=Mus musculus OX=10090 GN=Pkm PE=1 SV=1
A0A1L1STV8	67	67	59141.4	107057	236521	149493	11456.6	163911	319765	110069	458403	339769	157500	166685	183902	194733	148776	187219	221095	167685	203968	208981	Pyruvate kinase PKM (Fragment) OS=Mus musculus OX=10090 GN=Pkm PE=1 SV=1
Q99LX0	46	46	42386.1	61384.3	139276	78927	8790.8	80151	153546	70684.9	215982	147856	112878	95573.5	108291	102812	114158	91548.3	106166	107685	96101.7	90941.6	Protein/nucleic acid deglycase DJ-1 OS=Mus musculus OX=10090 GN=Park7 PE=1 SV=1
P17183	321	321	44599.5	69523.6	136241	78736.7	7791.38	98300.6	161049	75968.7	234730	166544	118773	108246	105931	102564	101179	112279	111354	115735	104444	102435	Gamma-enolase OS=Mus musculus OX=10090 GN=Eno2 PE=1 SV=2
Q9DCX2	60	60	92212.4	170270	342549	243635	19432.9	280641	584623	202813	865255	630405	245571	265106	266343	317365	252357	320549	404226	308977	385000	387743	ATP synthase subunit d, mitochondrial OS=Mus musculus OX=10090 GN=Atp5pd PE=1 SV=3
A0A1L1SUV0	49	49	66179.4	115807	254217	161065	11805	175454	349961	110537	513840	363883	176243	180308	197662	209807	153300	200403	241973	168398	228635	223813	Pyruvate kinase PKM (Fragment) OS=Mus musculus OX=10090 GN=Pkm PE=1 SV=1
P52480	293	293	62380.6	118083	251773	151701	12224.1	148437	270570	103783	401317	317940	166126	183853	195761	197609	158743	169544	187080	158109	178567	195555	Pyruvate kinase PKM OS=Mus musculus OX=10090 GN=Pkm PE=1 SV=4
O55042	75	75	24444.9	46757.8	105371	73204.6	6317.69	73799.4	220327	41372.4	306641	195262	65099	72800.4	81928.7	95357.9	82042	84293.4	152340	63028.6	136441	120099	Alpha-synuclein OS=Mus musculus OX=10090 GN=Snca PE=1 SV=2
P52760	28	28	20207.6	52926.8	65431.7	57939.2	1611.89	45615	71994.4	37467.8	114311	128945	53814.6	82405.3	50874.8	75472.8	20932	52101.3	49778.6	57080.2	50862.9	79309.8	2-iminobutanoate/2-iminopropanoate deaminase OS=Mus musculus OX=10090 GN=Rida PE=1 SV=3
A0A0N4SUX5	291	291	43238.2	67853	134551	77361.5	7546.88	96621.3	158580	73652.8	231119	165366	115148	105645	104618	100773	98004.3	110361	109647	112206	102837	101711	Gamma-enolase OS=Mus musculus OX=10090 GN=Eno2 PE=1 SV=1
P26883	14	14	24487.6	34594.6	77176.1	45328.5	4449.79	41674.8	113911	36615.5	138274	105903	65212.9	53862.7	60006.5	59045.6	57785.1	47600.7	78761.4	55781.6	61525.1	65137.4	Peptidyl-prolyl cis-trans isomerase FKBP1A OS=Mus musculus OX=10090 GN=Fkbp1a PE=1 SV=2
D3Z6E4	235	235	51438.4	78702.1	150059	86832.6	8502.47	112142	177154	87993.9	253885	182175	136986	122537	116675	113110	110414	128088	122489	134054	112967	112050	Gamma-enolase OS=Mus musculus OX=10090 GN=Eno2 PE=1 SV=1
P17182	486	486	39286.1	62845.3	126697	80456.1	7172.07	93732.6	162769	63924.1	240543	182133	104623	97848.3	98510.4	104804	93137.1	107061	112543	97385.2	107030	112024	Alpha-enolase OS=Mus musculus OX=10090 GN=Eno1 PE=1 SV=3
A2A815	36	36	34145.8	46686	94532	51285.7	6544.28	66292	102903	59656.7	139077	100332	90933.4	72688.5	73501.2	66805.6	84984.4	75718.4	71149.6	90884	61882.6	61710.5	Protein/nucleic acid deglycase DJ-1 (Fragment) OS=Mus musculus OX=10090 GN=Park7 PE=1 SV=8
Q9JJU8	12	12	8086.75	15532.7	25401.1	18111.5	1373.83	21169	39753.1	18833.7	53881.9	50123.8	21535.5	24183.5	19749.8	23592.1	17840.5	24178.8	27486	28691.8	23974.3	30829.2	SH3 domain-binding glutamic acid-rich-like protein OS=Mus musculus OX=10090 GN=Sh3bgrl PE=1 SV=1
P08249	287	287	61116.6	101079	202810	120690	14215.9	125259	264478	95320.2	363683	274137	162760	157378	157691	157214	184610	143070	182868	145216	161822	168613	Malate dehydrogenase, mitochondrial OS=Mus musculus OX=10090 GN=Mdh2 PE=1 SV=3
Q9CWZ7	80	80	40344.6	66295	136132	92035.8	7162.2	81988.1	229555	51799.8	310146	207737	107442	103219	105846	119888	93008.9	93646.7	158721	78914.2	138001	127772	Gamma-soluble NSF attachment protein OS=Mus musculus OX=10090 GN=Napg PE=1 SV=1
Q6PHC1	366	366	28046.4	44494	90063.4	61529.2	5359.12	53625.6	122566	37614.9	185487	130472	74690.2	69275.7	70026.8	80149.1	69593.9	61250.9	84745.3	57304.3	82533.1	80248.8	Alpha-enolase OS=Mus musculus OX=10090 GN=Eno1 PE=1 SV=1
P60879	114	114	30634.5	52542.1	102756	55036.8	7621	71158.1	132797	58090.8	174535	129044	81582.7	81806.3	79896	71691.9	98966.9	81276.5	91819.6	88498.4	77659.8	79370.3	Synaptosomal-associated protein 25 OS=Mus musculus OX=10090 GN=Snap25 PE=1 SV=1
A2A6G7	12	12	26731.4	47567	108240	68366.4	6563.67	100070	218062	54309.4	296908	209939	71188.2	74060.2	84159.5	89055.4	85236.2	114300	150774	82737.7	132111	129127	LIM and SH3 domain protein 1 (Fragment) OS=Mus musculus OX=10090 GN=Lasp1 PE=1 SV=8
A2A6G8	12	12	26731.4	47567	108240	68366.4	6563.67	100070	218062	54309.4	296908	209939	71188.2	74060.2	84159.5	89055.4	85236.2	114300	150774	82737.7	132111	129127	LIM and SH3 domain protein 1 (Fragment) OS=Mus musculus OX=10090 GN=Lasp1 PE=1 SV=1
A0A0G2JGM2	16	16	15607.1	31167.6	52388.8	43949.7	2317.19	43430.7	74298.7	26661.8	115959	97167.5	41562.9	48526.8	40733.6	57249.6	30090.9	49606.2	51371.8	40617.6	51596.2	59764.3	GTPase NRas (Fragment) OS=Mus musculus OX=10090 GN=Nras PE=4 SV=1
Q9R0Y5	53	53	28733.2	48888.1	103718	69952.6	6040.23	52215.6	132088	37084.2	201256	134666	76519.1	76117.1	80643.7	91121.7	78438.8	59640.3	91329.4	56495.7	89549.4	82828.8	Adenylate kinase isoenzyme 1 OS=Mus musculus OX=10090 GN=Ak1 PE=1 SV=1
P63038	262	262	53431.3	89074.1	175653	109882	8135.98	105997	216496	71581.6	312691	219753	142293	138686	136576	143135	105655	121069	149691	109051	139133	135163	60 kDa heat shock protein, mitochondrial OS=Mus musculus OX=10090 GN=Hspd1 PE=1 SV=1
Q04447	234	234	53940.6	95453.5	160202	104941	11482.4	137492	173970	105215	256512	211792	143649	148619	124562	136698	149112	157043	120288	160290	114136	130267	Creatine kinase B-type OS=Mus musculus OX=10090 GN=Ckb PE=1 SV=1
D3Z1B9	46	46	64145.8	104240	216693	142018	10314.6	118901	205384	87785.5	316244	235530	170827	162299	168485	184996	133947	135809	142008	133737	140714	144867	V-type proton ATPase catalytic subunit A (Fragment) OS=Mus musculus OX=10090 GN=Atp6v1a PE=1 SV=1
A0A494BAE3	59	59	25646.7	39570.2	82313.2	51917.6	5082.8	56034.1	122394	40791.4	163017	116956	68299.4	61609.4	64000.8	67628.8	66005.5	64001.9	84626.6	62143.4	72535.1	71935.8	Gamma-soluble NSF attachment protein OS=Mus musculus OX=10090 GN=Napg PE=1 SV=1
A0A494BA20	63	63	28708	44177.2	97197.2	61703.4	5642.86	62941.5	153005	43445.6	209771	147376	76452.1	68782.5	75573.5	80376	73278.5	71891.5	105792	66187	93338.4	90645.8	Gamma-soluble NSF attachment protein OS=Mus musculus OX=10090 GN=Napg PE=1 SV=1
A0A140LIU3	45	45	44655.2	73408.2	132749	81511.1	7622.98	93510.2	142298	83538.8	214822	169605	118921	114294	103216	106178	98992.7	106807	98388.7	127267	95585.8	104318	Cytochrome c oxidase subunit 6B1 OS=Mus musculus OX=10090 GN=Cox6b1 PE=1 SV=1
A0A140T8J4	28	28	11131.5	19291.8	38002.5	24199	3911.04	77326.7	126631	68377.3	168903	139787	29644.1	30036.5	29547.7	31521.7	50788.9	88322.5	87556.2	104170	75153.9	85978	Heme-binding protein 1 OS=Mus musculus OX=10090 GN=Hebp1 PE=1 SV=1
D3Z5E2	66	66	65021.1	128227	298515	166570	11448.5	176146	420526	120871	598200	367803	173158	199647	232105	216978	148671	201194	290764	184142	266172	226224	Heat shock cognate 71 kDa protein (Fragment) OS=Mus musculus OX=10090 GN=Hspa8 PE=1 SV=1
P20152	90	90	53628.7	95170.5	145418	97667.4	7927.77	78630.1	140878	60306.5	308693	181087	142819	148178	113067	127224	102951	89811.2	97406.9	91873.9	137354	111381	Vimentin OS=Mus musculus OX=10090 GN=Vim PE=1 SV=3
P03995	173	173	36568.8	81320.4	119823	97483.3	4993.91	60257.7	112791	48682.8	202009	111284	97386.2	126614	93165.9	126984	64851.2	68826.1	77986.3	74165.7	89884.4	68447	Glial fibrillary acidic protein OS=Mus musculus OX=10090 GN=Gfap PE=1 SV=4
P10639	10	10	12388.3	25827.7	49957.1	32991.8	2832.8	27625.3	84957.8	17393.9	119875	75415.1	32991.1	40212.7	38842.9	42975.4	36786.7	31553.3	58741.9	26498.3	53338.5	46385.2	Thioredoxin OS=Mus musculus OX=10090 GN=Txn PE=1 SV=3
A0A494BBF5	13	13	29735	46673.6	119938	76571.1	5249.38	72345.1	212444	39615.9	317047	215230	79187.1	72669.4	93255	99743.1	68168.8	82632.5	146889	60352.8	141071	132381	Gamma-soluble NSF attachment protein (Fragment) OS=Mus musculus OX=10090 GN=Napg PE=1 SV=1
D3YWI1	182	182	58307.6	100170	187766	124438	12759.2	159206	315249	98527.4	445161	325751	155279	155961	145993	162096	165693	181845	217972	150102	198076	200359	Fructose-bisphosphate aldolase (Fragment) OS=Mus musculus OX=10090 GN=Aldoa PE=1 SV=8
Q7TQD2	70	70	80679.6	121156	262089	149845	12742.8	121401	342568	96979.4	476658	282030	214858	188637	203782	195192	165480	138665	236861	147744	212091	173468	Tubulin polymerization-promoting protein OS=Mus musculus OX=10090 GN=Tppp PE=1 SV=1
Q9R1Q8	65	65	37456.1	64913.3	117411	78418.5	7084.08	80254.9	140432	60035.2	205800	126727	99749.1	101068	91290.7	102150	91994.4	91666.9	97098.6	91460.6	91571.6	77945.4	Transgelin-3 OS=Mus musculus OX=10090 GN=Tagln3 PE=1 SV=1
P56480	241	241	93509.2	182966	286951	206382	18930.8	201156	251057	156597	421377	351377	249025	284874	223113	268839	245838	229761	173588	238569	187494	216121	ATP synthase subunit beta, mitochondrial OS=Mus musculus OX=10090 GN=Atp5f1b PE=1 SV=2
Q9D855	29	29	81561.6	140104	260870	174650	16266.1	209541	391971	151970	576162	420933	217207	218139	202835	227503	211234	239338	271020	231519	256366	258903	Cytochrome b-c1 complex subunit 7 OS=Mus musculus OX=10090 GN=Uqcrb PE=1 SV=3
Q9CQB4	29	29	81561.6	140104	260870	174650	16266.1	209541	391971	151970	576162	420933	217207	218139	202835	227503	211234	239338	271020	231519	256366	258903	Cytochrome b-c1 complex subunit 7 OS=Mus musculus OX=10090 GN=Uqcrb PE=1 SV=1
A0A1L1ST52	25	25	60282	104250	196281	130746	7996.84	137230	257206	110098	362617	246484	160537	162315	152614	170313	103848	156744	177840	167730	161348	151605	Pyruvate kinase PKM (Fragment) OS=Mus musculus OX=10090 GN=Pkm PE=1 SV=1
A0A0A6YWC8	84	84	52536.1	94197.6	145492	97233.6	7484.88	76713.6	141898	57574.4	307749	179133	139909	146663	113124	126659	97199.3	87622.1	98112.3	87711.7	136934	110179	Vimentin OS=Mus musculus OX=10090 GN=Vim PE=1 SV=1
A0A0U1RPN8	152	152	50575.3	87156.1	169450	103368	13577.1	143302	261336	99174.4	378050	262265	134687	135700	131752	134650	176313	163680	180695	151088	168215	161311	Fructose-bisphosphate aldolase A (Fragment) OS=Mus musculus OX=10090 GN=Aldoa PE=1 SV=1
D3Z510	152	152	50575.3	87156.1	169450	103368	13577.1	143302	261336	99174.4	378050	262265	134687	135700	131752	134650	176313	163680	180695	151088	168215	161311	Fructose-bisphosphate aldolase A (Fragment) OS=Mus musculus OX=10090 GN=Aldoa PE=1 SV=2
P60710	347	347	100930	193300	464163	225986	31269.5	302581	424274	188656	718371	517147	268788	300964	360901	294374	406070	345609	293355	287409	319643	318081	Actin, cytoplasmic 1 OS=Mus musculus OX=10090 GN=Actb PE=1 SV=1
P63260	347	347	100930	193300	464163	225986	31269.5	302581	424274	188656	718371	517147	268788	300964	360901	294374	406070	345609	293355	287409	319643	318081	Actin, cytoplasmic 2 OS=Mus musculus OX=10090 GN=Actg1 PE=1 SV=1
Q9R1P4	42	42	69060.9	111971	170162	115989	12007.4	120804	209477	119750	304247	235536	183916	174335	132306	151090	155929	137983	144839	182434	135376	144871	Proteasome subunit alpha type-1 OS=Mus musculus OX=10090 GN=Psma1 PE=1 SV=1
Q60932	190	190	29954	49578.8	84828.3	63155.1	3730.1	48123.1	100389	36951.1	144483	107346	79770.2	77192.6	65956.3	82267	48439.2	54965.9	69411.6	56293	64288.2	66024.6	Voltage-dependent anion-selective channel protein 1 OS=Mus musculus OX=10090 GN=Vdac1 PE=1 SV=3
Q64433	36	36	53076.6	98178	198978	130753	11393.1	134230	371333	82419.4	509688	335370	141348	152861	154711	170322	147952	153317	256750	125562	226788	206276	10 kDa heat shock protein, mitochondrial OS=Mus musculus OX=10090 GN=Hspe1 PE=1 SV=2
F7BLT7	30	30	35632.7	63140.4	116025	77285.5	5500.73	85924.8	109249	61306.4	169890	139440	94893.2	98307.7	90212.9	100674	71432.7	98143.1	75537.9	93397.2	75593.1	85765	Guanine nucleotide-binding protein G(o) subunit alpha (Fragment) OS=Mus musculus OX=10090 GN=Gnao1 PE=1 SV=1
P09411	178	178	53917.8	90205.2	172167	100925	9802.29	104676	197394	85738.3	283099	207122	143588	140447	133865	131467	127293	119561	136484	130618	125966	127394	Phosphoglycerate kinase 1 OS=Mus musculus OX=10090 GN=Pgk1 PE=1 SV=4
O08553	498	498	43836.1	72427.6	139058	83878.8	8933.02	91159.5	164038	74940.7	239599	171787	116740	112768	108122	109262	116005	104122	113421	114168	106610	105661	Dihydropyrimidinase-related protein 2 OS=Mus musculus OX=10090 GN=Dpysl2 PE=1 SV=2
Q6ZWQ5	22	22	29865	48730.6	91074.8	48545.7	5631.14	53946.9	100293	47126.6	144988	92638.6	79533.2	75871.8	70813.2	63236.6	73126.3	61617.9	69345.2	71794.9	64512.9	56978.7	Sorting nexin 12, isoform CRA_c OS=Mus musculus OX=10090 GN=Snx12 PE=1 SV=1
D3YVD3	101	101	79739.4	115867	218943	127239	10709	163211	275806	135053	381393	274108	212354	180402	170235	165744	139069	186420	190700	205747	169703	168595	Gamma-enolase (Fragment) OS=Mus musculus OX=10090 GN=Eno2 PE=1 SV=8
contaminant_UBIQUITIN08	23	23	47290.3	109140	299866	125592	20245.5	117386	254125	86444.5	408692	228534	125939	169929	233155	163599	262910	134079	175709	131694	181849	140564	no description
Q5SX22	23	23	47290.3	109140	299866	125592	20245.5	117386	254125	86444.5	408692	228534	125939	169929	233155	163599	262910	134079	175709	131694	181849	140564	Polyubiquitin-B (Fragment) OS=Mus musculus OX=10090 GN=Ubb PE=4 SV=2
E9Q9J0	23	23	47290.3	109140	299866	125592	20245.5	117386	254125	86444.5	408692	228534	125939	169929	233155	163599	262910	134079	175709	131694	181849	140564	Ubiquitin-60S ribosomal protein L40 (Fragment) OS=Mus musculus OX=10090 GN=Uba52 PE=4 SV=1
E9Q5F6	23	23	47290.3	109140	299866	125592	20245.5	117386	254125	86444.5	408692	228534	125939	169929	233155	163599	262910	134079	175709	131694	181849	140564	Polyubiquitin-C (Fragment) OS=Mus musculus OX=10090 GN=Ubc PE=1 SV=1
A0A0A6YW67	23	23	47290.3	109140	299866	125592	20245.5	117386	254125	86444.5	408692	228534	125939	169929	233155	163599	262910	134079	175709	131694	181849	140564	MCG23377, isoform CRA_b OS=Mus musculus OX=10090 GN=Gm8797 PE=4 SV=1
P62984	23	23	47290.3	109140	299866	125592	20245.5	117386	254125	86444.5	408692	228534	125939	169929	233155	163599	262910	134079	175709	131694	181849	140564	Ubiquitin-60S ribosomal protein L40 OS=Mus musculus OX=10090 GN=Uba52 PE=1 SV=2
P62983	23	23	47290.3	109140	299866	125592	20245.5	117386	254125	86444.5	408692	228534	125939	169929	233155	163599	262910	134079	175709	131694	181849	140564	Ubiquitin-40S ribosomal protein S27a OS=Mus musculus OX=10090 GN=Rps27a PE=1 SV=2
Q05816	28	28	35544.8	61179.7	119214	77162.5	6455.75	80702.3	168891	62610.8	240235	149484	94659.3	95255	92692.2	100514	83834.8	92178.2	116776	95384.5	106893	91943	Fatty acid-binding protein 5 OS=Mus musculus OX=10090 GN=Fabp5 PE=1 SV=3
P0CG49	24	24	46787.2	107954	295634	123469	19680.8	115115	249523	85536.5	401413	224633	124599	168082	229865	160833	255577	131484	172527	130311	178610	138165	Polyubiquitin-B OS=Mus musculus OX=10090 GN=Ubb PE=2 SV=1
A0A1B0GS70	33	33	81653.8	133369	196878	133530	14023.9	138382	229763	142513	335713	267105	217453	207652	153079	173939	182116	158060	158865	217112	149377	164288	Proteasome endopeptidase complex OS=Mus musculus OX=10090 GN=Psma1 PE=1 SV=1
P68368	542	542	62239.9	101433	208053	136949	10742	148862	229201	123250	367470	284818	165751	157928	161767	178393	139497	170031	158476	187766	163507	175183	Tubulin alpha-4A chain OS=Mus musculus OX=10090 GN=Tuba4a PE=1 SV=1
A0A0A0MQA5	542	542	62239.9	101433	208053	136949	10742	148862	229201	123250	367470	284818	165751	157928	161767	178393	139497	170031	158476	187766	163507	175183	Tubulin alpha chain (Fragment) OS=Mus musculus OX=10090 GN=Tuba4a PE=1 SV=1
P29595	10	10	35507.7	63794.3	133131	89833.1	9567	70287.2	242746	43074.5	293903	179326	94560.5	99325.8	103514	117018	124238	80282	167841	65621.8	130773	110297	NEDD8 OS=Mus musculus OX=10090 GN=Nedd8 PE=1 SV=2
Q8JZR2	13	13	22603.2	36914.2	79009.8	47010.3	5597.85	50946.5	110977	33679	157336	108583	60194.2	57474.2	61432.2	61236.5	72693.9	58190.8	76732.6	51308	70007.1	66785.8	Adapter molecule crk OS=Mus musculus OX=10090 GN=Crk PE=1 SV=1
A2A813	43	43	42400.7	61926.5	144091	78452.8	9404.12	83507.5	154692	74082.7	220814	150701	112917	96417.7	112035	102194	122123	95382.1	106958	112861	98251.7	92691.2	Protein/nucleic acid deglycase DJ-1 OS=Mus musculus OX=10090 GN=Park7 PE=1 SV=1
P61982	74	74	23444.7	44983.9	100480	62730.2	3797.14	56731.4	123984	39992.2	184473	118651	62435.2	70038.6	78126.4	81713.6	49309.8	64798.3	85725.7	60925.9	82081.6	72978.4	14-3-3 protein gamma OS=Mus musculus OX=10090 GN=Ywhag PE=1 SV=2
Q99LC5	42	42	29376.9	47943	83967.7	59286.7	3018.12	48356.5	97462.8	37893.9	157103	119045	78233.5	74645.6	65287.1	77228	39193.3	55232.5	67388.2	57729.2	69903.4	73220.7	Electron transfer flavoprotein subunit alpha, mitochondrial OS=Mus musculus OX=10090 GN=Etfa PE=1 SV=2
B1ASE2	42	42	93421.5	175362	361192	258426	16123.1	290374	593255	210474	898370	653093	248791	273034	280838	336632	209376	331666	410194	320648	399734	401697	ATP synthase, H+-transporting, mitochondrial F0 complex, subunit D (Fragment) OS=Mus musculus OX=10090 GN=Atp5h PE=1 SV=1
S4R257	290	290	99854.2	183859	357398	208566	13672	202514	372861	145814	548221	447372	265922	286263	277888	271683	177546	231312	257807	222141	243934	275165	Glyceraldehyde-3-phosphate dehydrogenase (Fragment) OS=Mus musculus OX=10090 GN=Gapdh PE=1 SV=1
Z4YN97	26	26	47081.7	78644.1	165937	114399	8749.77	79180	205936	52110.8	319884	214403	125383	122447	129021	149019	113625	90439.2	142390	79388.2	142334	131872	Adenylate kinase isoenzyme 1 (Fragment) OS=Mus musculus OX=10090 GN=Ak1 PE=1 SV=1
P28663	63	63	30961.6	50555.6	96731.5	72175.6	3593.9	71808.1	118893	57760.6	184288	139282	82453.7	78713.4	75211.4	94017.4	46670.5	82019.1	82205.6	87995.4	81999.2	85667.8	Beta-soluble NSF attachment protein OS=Mus musculus OX=10090 GN=Napb PE=1 SV=2
P63040	23	23	63274.8	121445	236394	165821	10901	122011	358519	80360.7	510218	311809	168507	189087	183803	216003	141562	139361	247891	122426	227024	191784	Complexin-1 OS=Mus musculus OX=10090 GN=Cplx1 PE=1 SV=1
P16330	183	183	53549.1	85906.6	179539	106043	9351.98	102190	238152	89017.2	407988	221031	142607	133754	139597	138134	121446	116721	164665	135614	181536	135949	2&#039;,3&#039;-cyclic-nucleotide 3&#039;-phosphodiesterase OS=Mus musculus OX=10090 GN=Cnp PE=1 SV=3
P23506	28	28	38188.2	55262.8	108376	69874.3	8488.79	71220	143489	62719.7	194230	134102	101699	86042.6	84265	91019.6	110236	81347.3	99212.3	95550.4	86423.3	82481.4	Protein-L-isoaspartate(D-aspartate) O-methyltransferase OS=Mus musculus OX=10090 GN=Pcmt1 PE=1 SV=3
F7D432	28	28	38188.2	55262.8	108376	69874.3	8488.79	71220	143489	62719.7	194230	134102	101699	86042.6	84265	91019.6	110236	81347.3	99212.3	95550.4	86423.3	82481.4	Protein-L-isoaspartate O-methyltransferase (Fragment) OS=Mus musculus OX=10090 GN=Pcmt1 PE=1 SV=1
E9PWE0	28	28	38188.2	55262.8	108376	69874.3	8488.79	71220	143489	62719.7	194230	134102	101699	86042.6	84265	91019.6	110236	81347.3	99212.3	95550.4	86423.3	82481.4	Protein-L-isoaspartate O-methyltransferase OS=Mus musculus OX=10090 GN=Pcmt1 PE=1 SV=1
P62814	162	162	82579.7	143760	289425	153762	16715.3	206083	252160	160637	409056	340737	219918	223830	225037	200295	217066	235388	174351	244724	182011	209576	V-type proton ATPase subunit B, brain isoform OS=Mus musculus OX=10090 GN=Atp6v1b2 PE=1 SV=1
P56391	56	56	48188.3	78562.3	145286	86370	8259.32	94012.4	173290	87108	241081	180862	128330	122319	112965	112507	107256	107381	119817	132705	107270	111242	Cytochrome c oxidase subunit 6B1 OS=Mus musculus OX=10090 GN=Cox6b1 PE=1 SV=2
A0A0N4SWD0	17	17	47218.2	88726.6	143827	88223.4	13103.3	98093.9	172329	83536.5	241481	196880	125747	138145	111830	114922	170161	112043	119153	127264	107448	121094	Secernin-1 (Fragment) OS=Mus musculus OX=10090 GN=Scrn1 PE=1 SV=1
P62874	103	103	44379.3	76744.6	144019	92525	9155.31	122146	157918	98288.6	240796	213265	118186	119489	111979	120525	118892	139515	109189	149738	107143	131172	Guanine nucleotide-binding protein G(I)/G(S)/G(T) subunit beta-1 OS=Mus musculus OX=10090 GN=Gnb1 PE=1 SV=3
Q61411	27	27	17810.4	32614.9	60386.3	44950.8	2911	43478.9	80925.7	28029.1	121604	94273	47430.6	50780.2	46951.9	58553.6	37802.3	49661.3	55954	42700.7	54107.9	57984	GTPase HRas OS=Mus musculus OX=10090 GN=Hras PE=1 SV=2
D6RH60	18	18	14864.7	27125.7	56827.4	35405	2973.11	42485.1	84097.7	32952	115986	83413.8	39585.8	42233.6	44184.7	46119.1	38608.9	48526.2	58147.2	50200.6	51608	51304.9	Dynamin-1 OS=Mus musculus OX=10090 GN=Dnm1 PE=1 SV=1
A0A0A0MQI9	22	22	16632.7	31640.5	66554.1	39186.7	3622.86	42609.3	86035.8	26567.4	130052	94742	44294.1	49263.1	51747.4	51045.1	47046.7	48668	59487.3	40473.8	57866.9	58272.5	F-actin-capping protein subunit beta (Fragment) OS=Mus musculus OX=10090 GN=Capzb PE=1 SV=6
F6YHZ8	22	22	16632.7	31640.5	66554.1	39186.7	3622.86	42609.3	86035.8	26567.4	130052	94742	44294.1	49263.1	51747.4	51045.1	47046.7	48668	59487.3	40473.8	57866.9	58272.5	F-actin-capping protein subunit beta (Fragment) OS=Mus musculus OX=10090 GN=Capzb PE=1 SV=1
P63017	234	234	49286.5	90460.1	193141	121271	8376.65	110106	258523	71567.3	381388	241560	131255	140844	150173	157970	108780	125763	178750	109029	169700	148576	Heat shock cognate 71 kDa protein OS=Mus musculus OX=10090 GN=Hspa8 PE=1 SV=1
P16858	346	346	97566.8	176748	334921	204219	12017.4	191946	353524	138700	523180	428479	259831	275192	260412	266021	156059	219241	244437	211302	232791	263544	Glyceraldehyde-3-phosphate dehydrogenase OS=Mus musculus OX=10090 GN=Gapdh PE=1 SV=2
A0A0A0MQF6	346	346	97566.8	176748	334921	204219	12017.4	191946	353524	138700	523180	428479	259831	275192	260412	266021	156059	219241	244437	211302	232791	263544	Glyceraldehyde-3-phosphate dehydrogenase OS=Mus musculus OX=10090 GN=Gapdh PE=1 SV=1
P63216	22	22	17844.4	31990.7	56236	41787.2	3025.18	39682.7	83858.6	27005.9	124009	81202.6	47521.1	49808.3	43724.9	54432.7	39285.2	45325.2	57981.9	41141.9	55178.1	49944.9	Guanine nucleotide-binding protein G(I)/G(S)/G(O) subunit gamma-3 OS=Mus musculus OX=10090 GN=Gng3 PE=1 SV=1
A0A494B9B1	12	12	20833.2	38516.2	83151.7	47520.8	6914.08	74701.1	113178	57718.5	175504	126814	55480.7	59968.6	64652.8	61901.5	89786.8	85323.3	78253.8	87931.3	78091.1	77998.8	Matrin-3 (Fragment) OS=Mus musculus OX=10090 GN=Matr3 PE=1 SV=1
F8WGM8	66	66	114870	306988	915455	375422	45735	347019	808479	183322	1.41247e+06	841387	305912	477973	711796	489034	593921	396366	559007	279283	628484	517511	Actin, cytoplasmic 2 (Fragment) OS=Mus musculus OX=10090 GN=Actg1 PE=1 SV=1
E9Q1F2	291	291	99897.5	191999	438499	220128	32742.8	301472	393264	193735	677352	490837	266038	298937	340947	286744	425202	344343	271914	295147	301391	301899	Actin, cytoplasmic 1 OS=Mus musculus OX=10090 GN=Actb PE=1 SV=1
A0A0N4SVQ1	17	17	21561.1	37982.2	98965.6	51036.7	5129.53	46953.1	112571	33204.3	188954	115847	57419	59137.1	76948.5	66481.3	66612.3	53629.5	77834.5	50584.9	84075.8	71253.6	Cytochrome c oxidase subunit NDUFA4 OS=Mus musculus OX=10090 GN=Ndufa4 PE=1 SV=1
Q8QZT1	61	61	22776.2	39160.9	76535.5	49921.5	4356.08	49596.5	128437	33173.6	175181	126166	60655.2	60972.2	59508.4	65028.7	56568.3	56648.9	88804.7	50538.1	77947.3	77600.4	Acetyl-CoA acetyltransferase, mitochondrial OS=Mus musculus OX=10090 GN=Acat1 PE=1 SV=1
Q9DBJ1	111	111	217204	279195	440477	254342	15599.6	195855	356668	187593	468336	357394	578437	434700	342485	331312	202578	223706	246611	285790	208388	219822	Phosphoglycerate mutase 1 OS=Mus musculus OX=10090 GN=Pgam1 PE=1 SV=3
B0QZL1	176	176	41761.1	62661.4	117888	73443.4	6047.81	80791.3	151444	59346.4	218638	157689	111214	97561.9	91661.6	95668.8	78537.2	92279.7	104712	90411.3	97283.4	96989.5	Alpha-enolase (Fragment) OS=Mus musculus OX=10090 GN=Eno1 PE=1 SV=1
A0A2I3BQ03	103	103	34812	59015.3	126866	78079.1	4808.23	72265.8	154824	53294.5	236856	168139	92707.6	91885.1	98641.9	101707	62440	82541.8	107049	81191.4	105390	103417	14-3-3 protein zeta/delta (Fragment) OS=Mus musculus OX=10090 GN=Ywhaz PE=1 SV=1
P05213	620	620	59157.9	95839.6	196369	128128	10744.2	137855	207809	113383	332549	259088	157544	149220	152683	166903	139526	157458	143685	172734	147969	159357	Tubulin alpha-1B chain OS=Mus musculus OX=10090 GN=Tuba1b PE=1 SV=2
P68369	609	609	60556.2	98408.9	201242	131511	10932.9	141021	214336	115605	342233	265728	161267	153220	156472	171310	141976	161074	148198	176119	152278	163441	Tubulin alpha-1A chain OS=Mus musculus OX=10090 GN=Tuba1a PE=1 SV=1
A6X925	25	25	21273	34303.7	61172.8	39294.5	3148.72	34837.3	74878.1	30232.2	100793	70306.4	56651.8	53409.6	47563.3	51185.7	40889.4	39790.8	51772.5	46057	44848	43242.9	Ubiquitin-conjugating enzyme E2 variant 2 OS=Mus musculus OX=10090 GN=Ube2v2 PE=1 SV=1
A0A2R8W6V1	5	5	57379.6	107422	158285	111395	15065.2	132584	206991	113183	297378	230995	152808	167253	123071	145105	195638	151438	143120	172429	132319	142078	NADH dehydrogenase [ubiquinone] 1 alpha subcomplex subunit 6 OS=Mus musculus OX=10090 GN=Ndufa6 PE=1 SV=1
A3KGU7	569	569	39530.7	70289.5	139071	87248.5	9804.81	91361.2	169212	70087.6	262142	176567	105274	109439	108132	113652	127326	104353	116998	106775	116641	108600	Spectrin alpha chain, non-erythrocytic 1 OS=Mus musculus OX=10090 GN=Sptan1 PE=1 SV=1
P70349	18	18	50891.6	89989.4	192512	100197	10731.9	110785	219471	83032.1	313884	265323	135529	140111	149684	130518	139366	126538	151748	126496	139664	163192	Histidine triad nucleotide-binding protein 1 OS=Mus musculus OX=10090 GN=Hint1 PE=1 SV=3
P99024	368	368	81166.2	127862	252345	147081	24710.7	207781	194519	174719	319225	278367	216154	199078	196206	191591	320896	237328	134496	266176	142040	171214	Tubulin beta-5 chain OS=Mus musculus OX=10090 GN=Tubb5 PE=1 SV=1
A0A1L1SVH2	5	5	18494.4	37349.6	65785.8	51371.2	4606.6	57936.6	93013	42200.8	140010	102078	49252.4	58152	51150	66917.2	59821.8	66175	64311.8	64290.6	62297.6	62784.8	Pyruvate kinase PKM (Fragment) OS=Mus musculus OX=10090 GN=Pkm PE=1 SV=1
A3KGU5	555	555	38410.9	68470.7	135026	84474.6	9711.69	89318.1	162243	68991.2	252524	170864	102292	106607	104986	110038	126117	102019	112179	105105	112361	105093	Spectrin alpha chain, non-erythrocytic 1 OS=Mus musculus OX=10090 GN=Sptan1 PE=1 SV=1
D3Z6F5	320	320	37656.6	71607.5	145598	88375.6	10811	114154	195251	80030.2	279143	200472	100283	111491	113207	115120	140393	130387	135002	121922	124206	123304	ATP synthase subunit alpha OS=Mus musculus OX=10090 GN=Atp5a1 PE=1 SV=1
P68372	376	376	65574.3	104406	217181	125112	17485.3	175790	182346	144059	304660	242369	174631	162558	168865	162973	227067	200787	126079	219467	135559	149073	Tubulin beta-4B chain OS=Mus musculus OX=10090 GN=Tubb4b PE=1 SV=1
P67778	43	43	36322.7	70389	116506	76929.2	7403.51	88245.1	124682	69894	200769	160036	96730.9	109594	90586.9	100210	96142.5	100793	86208.1	106480	89332.9	98433	Prohibitin OS=Mus musculus OX=10090 GN=Phb PE=1 SV=1
P50518	101	101	51113.4	84344.7	163521	109635	7804.74	90304.2	246297	69979.4	323475	205796	136120	131322	127142	142813	101353	103145	170297	106610	143931	126579	V-type proton ATPase subunit E 1 OS=Mus musculus OX=10090 GN=Atp6v1e1 PE=1 SV=2
P16546	554	554	39956.2	70767.5	139266	87374.4	9857.46	92336.5	168533	71038.5	261175	176230	106407	110183	108284	113816	128010	105467	116528	108224	116211	108393	Spectrin alpha chain, non-erythrocytic 1 OS=Mus musculus OX=10090 GN=Sptan1 PE=1 SV=4
P46660	167	167	49585.6	88442.1	147914	91266.5	11292.3	95105.3	200701	82397.8	291216	183965	132051	137702	115008	118886	146643	108629	138770	125529	129577	113151	Alpha-internexin OS=Mus musculus OX=10090 GN=Ina PE=1 SV=3
Q5M8N0	28	28	35821.2	63661.1	130755	84868.8	4926.82	60049.1	159208	46939.6	244999	162058	95395.2	99118.5	101666	110552	63979.9	68587.9	110081	71510	109013	99676.8	CB1 cannabinoid receptor-interacting protein 1 OS=Mus musculus OX=10090 GN=Cnrip1 PE=1 SV=1
Q9CWF2	421	421	78929.1	124332	255807	147628	23047.6	202547	198655	170030	322544	282639	210197	193581	198898	192303	299299	231349	137356	259033	143517	173842	Tubulin beta-2B chain OS=Mus musculus OX=10090 GN=Tubb2b PE=1 SV=1
Q7TMM9	440	440	79033.8	125788	255776	148259	22721.3	200516	204436	166630	329758	285899	210475	195849	198874	193126	295061	229030	141352	253853	146727	175847	Tubulin beta-2A chain OS=Mus musculus OX=10090 GN=Tubb2a PE=1 SV=1
P17751	166	166	53310.8	101286	215958	137633	10768.6	115618	273853	77802.9	405128	305581	141972	157699	167914	179283	139842	132059	189350	118529	180264	187953	Triosephosphate isomerase OS=Mus musculus OX=10090 GN=Tpi1 PE=1 SV=4
E9Q5F4	276	276	99153.6	169838	365805	194315	28417	297186	340611	193119	566724	448733	264057	264433	284425	253119	369027	339446	235508	294208	252166	276002	Actin, cytoplasmic 1 (Fragment) OS=Mus musculus OX=10090 GN=Actb PE=1 SV=1
A0A0U1RNR3	29	29	36476.6	64846.4	107702	74592.8	3779.31	62787.4	129950	50063.4	202024	141535	97140.8	100964	83741.3	97166.2	49078.2	71715.6	89851.2	76269	89891.1	87053.7	Electron transfer flavoprotein subunit beta (Fragment) OS=Mus musculus OX=10090 GN=Etfb PE=4 SV=2
A0A1L1SST0	106	106	196850	345347	670361	375240	36823.7	444357	1.05398e+06	311556	1.42463e+06	981760	524231	537697	521227	488798	478197	507546	728756	474642	633895	603850	Peptidyl-prolyl cis-trans isomerase OS=Mus musculus OX=10090 GN=Ppia PE=1 SV=1
Q9D2M8	43	43	14332.4	22696.8	42239.2	26390	2383.86	24981.7	53194.2	21535.5	71509.4	49421	38168.5	35337.9	32841.8	34375.8	30956.8	28533.7	36779.5	32807.9	31818.1	30396.9	Ubiquitin-conjugating enzyme E2 variant 2 OS=Mus musculus OX=10090 GN=Ube2v2 PE=1 SV=4
A2A6G9	13	13	27213.9	46592.2	105525	66654.7	6616.69	97034.6	208608	53533.3	284826	200344	72473.1	72542.5	82048.9	86825.7	85924.8	110833	144237	81555.3	126735	123225	LIM and SH3 domain protein 1 (Fragment) OS=Mus musculus OX=10090 GN=Lasp1 PE=1 SV=1
A2A6H0	13	13	27213.9	46592.2	105525	66654.7	6616.69	97034.6	208608	53533.3	284826	200344	72473.1	72542.5	82048.9	86825.7	85924.8	110833	144237	81555.3	126735	123225	LIM and SH3 domain protein 1 (Fragment) OS=Mus musculus OX=10090 GN=Lasp1 PE=1 SV=1
Q504P4	221	221	46969.2	87344.8	189989	118174	8336.04	108721	257603	70210.1	377428	237853	125084	135994	147722	153936	108252	124180	178114	106962	167938	146296	Heat shock cognate 71 kDa protein OS=Mus musculus OX=10090 GN=Hspa8 PE=1 SV=1
Q9D172	40	40	30973.8	55071.5	120706	66987.6	5571.3	64939	178186	46686.6	221820	164720	82486.3	85744.7	93852.6	87259.4	72349.3	74173.1	123203	71124.6	98699.4	101314	Glutamine amidotransferase-like class 1 domain-containing protein 3A, mitochondrial OS=Mus musculus OX=10090 GN=Gatd3a PE=1 SV=1
P63101	123	123	31942.4	55012.5	119430	72965.2	4619.31	68228.4	142505	48691.7	218816	157841	85065.8	85652.8	92860.2	95046	59986.6	77930.3	98531.6	74179.2	97362.7	97082.8	14-3-3 protein zeta/delta OS=Mus musculus OX=10090 GN=Ywhaz PE=1 SV=1
P62627	11	11	9834.91	17777.4	32456.1	18282.5	2292.09	29917.5	52902.7	18443.8	71458.3	48510.3	26191	27678.5	25235.2	23814.6	29765	34171.4	36578.1	28098	31795.3	29836.7	Dynein light chain roadblock-type 1 OS=Mus musculus OX=10090 GN=Dynlrb1 PE=1 SV=3
A2AVR9	11	11	9834.91	17777.4	32456.1	18282.5	2292.09	29917.5	52902.7	18443.8	71458.3	48510.3	26191	27678.5	25235.2	23814.6	29765	34171.4	36578.1	28098	31795.3	29836.7	Dynein light chain roadblock OS=Mus musculus OX=10090 GN=Dynlrb1 PE=1 SV=1
Q9D6F9	309	309	61356.7	95096.5	196431	121414	13059.5	147779	186071	118799	303548	219123	163399	148063	152731	158157	169591	168793	128655	180984	135065	134775	Tubulin beta-4A chain OS=Mus musculus OX=10090 GN=Tubb4a PE=1 SV=3
A0A140LHJ4	41	41	51271.4	72229.9	122714	93000.4	6032.49	79023.8	143041	79817.9	220123	176673	136541	112460	95413.9	121144	78338.4	90260.8	98902.7	121599	97944.4	108666	Syntaxin-binding protein 1 (Fragment) OS=Mus musculus OX=10090 GN=Stxbp1 PE=1 SV=2
D3Z563	12	12	26992.1	61319.1	109933	95886.2	4752.67	79849.2	299893	35171.6	432515	282604	71882.4	95472	85475.9	124903	61718.4	91203.5	207355	53581.9	192449	173821	Acyl-CoA-binding protein OS=Mus musculus OX=10090 GN=Dbi PE=1 SV=1
A0A0N4SUI6	82	82	79173.7	114797	220869	128015	9901.16	162170	285231	132779	390534	282049	210848	178736	171732	166756	128577	185230	197217	202283	173770	173479	Gamma-enolase (Fragment) OS=Mus musculus OX=10090 GN=Eno2 PE=1 SV=1
P0CG50	26	26	45897.1	105855	288147	119712	18681.8	111096	241380	83929.9	388534	217732	122229	164814	224043	155940	242603	126894	166897	127863	172880	133920	Polyubiquitin-C OS=Mus musculus OX=10090 GN=Ubc PE=1 SV=2
A3KGU9	564	564	39787.8	70724.3	140078	87839.1	9884.27	92029.6	170356	70588.1	263913	177789	105959	110116	108915	114421	128358	105116	117789	107537	117429	109352	Spectrin alpha chain, non-erythrocytic 1 OS=Mus musculus OX=10090 GN=Sptan1 PE=1 SV=2
B1ARR7	129	129	70521.5	115239	232177	135369	12505.3	204146	286484	135951	411345	330991	187806	179424	180525	176334	162396	233176	198083	207115	183030	203582	Alpha-enolase (Fragment) OS=Mus musculus OX=10090 GN=Eno1 PE=1 SV=1
E9Q447	550	550	38664.4	68900.1	136021	85055	9792.32	89984.9	163352	69494.5	254253	172065	102967	107275	105761	110794	127164	102781	112946	105871	113131	105832	Spectrin alpha chain, non-erythrocytic 1 OS=Mus musculus OX=10090 GN=Sptan1 PE=1 SV=1
G5E923	29	29	21736.5	42622.8	90400.6	59964.8	4822.14	68203.7	168055	47889.2	215979	166249	57886.2	66362.3	70288.8	78111.3	62620.6	77902.1	116198	72956.8	96100.5	102254	V-type proton ATPase subunit G OS=Mus musculus OX=10090 GN=Atp6v1g2 PE=1 SV=1
F8WHB5	55	55	21605.3	41212.9	98135.6	55606.1	4478.07	53533.4	101202	36109.4	149312	106069	57536.8	64167.1	76303.2	72433.6	58152.4	61145.7	69973.6	55010.7	66436.7	65239.7	Calcium/calmodulin-dependent protein kinase type II subunit alpha OS=Mus musculus OX=10090 GN=Camk2a PE=1 SV=1
Q9D3D9	46	46	21138.6	44138.1	90978.4	54579.8	4088.74	59637.4	94082.5	44687	143478	104254	56294	68721.6	70738.2	71096.7	53096.6	68117.6	65051	68078.3	63840.6	64123.2	ATP synthase subunit delta, mitochondrial OS=Mus musculus OX=10090 GN=Atp5f1d PE=1 SV=1
P70296	54	54	17993.6	33337.9	78092.9	42814.9	4035.81	38646.2	106164	29449.7	137674	94579.7	47918.3	51905.9	60719.4	55771.4	52409.3	44141.4	73404.5	44864.9	61258.4	58172.7	Phosphatidylethanolamine-binding protein 1 OS=Mus musculus OX=10090 GN=Pebp1 PE=1 SV=3
P52503	19	19	66616.1	103921	211996	133999	10109.9	103861	271008	87628.2	378210	259267	177405	161802	164833	174550	131288	118630	187383	133497	168286	159467	NADH dehydrogenase [ubiquinone] iron-sulfur protein 6, mitochondrial OS=Mus musculus OX=10090 GN=Ndufs6 PE=1 SV=2
D3YWH3	38	38	70918.8	113258	238594	147364	10824.7	128300	206360	95240.8	323707	239732	188864	176340	185515	191960	140570	146544	142683	145095	144035	147451	V-type proton ATPase catalytic subunit A (Fragment) OS=Mus musculus OX=10090 GN=Atp6v1a PE=1 SV=1
A0A0G2JDA6	6	6	52701.5	108215	196523	113888	9338	111666	205248	89829.2	386733	227876	140349	168488	152803	148354	121264	127545	141914	136850	172079	140159	Cytochrome c oxidase subunit 6C (Fragment) OS=Mus musculus OX=10090 GN=Cox6c PE=1 SV=1
A0A3Q4EBK4	76	76	31312.8	54434.5	115066	69834	6763.22	75120	143555	58784.1	216451	152939	83389.1	84752.8	89467.4	90967.1	87827.7	85801.9	99257.7	89554.6	96310.5	94067.4	Myc box-dependent-interacting protein 1 OS=Mus musculus OX=10090 GN=Bin1 PE=1 SV=1
E9Q7Q3	55	55	23455.2	43598.8	81416.1	53941.8	5824.75	60472.8	135656	43010.5	200192	128163	62463.2	67881.8	63303.2	70265.6	75640.6	69071.8	93796.4	65524.1	89075.8	78828.7	Tropomyosin alpha-3 chain OS=Mus musculus OX=10090 GN=Tpm3 PE=1 SV=1
D3YU15	17	17	21556.2	32627.2	70355.8	45454.8	3933.18	51347.8	95349	36294.5	126891	118533	57406	50799.5	54703.5	59210.1	51076.3	58649.2	65926.8	55292.7	56460.1	72905.5	Dimethylarginine dimethylaminohydrolase 1, isoform CRA_a OS=Mus musculus OX=10090 GN=Ddah1 PE=1 SV=1
A2A6G5	8	8	27594.6	51706.1	123706	76935.9	9378.12	114654	270037	61283.4	358150	248844	73487	80504.8	96184.8	100218	121785	130958	186711	93362.1	159360	153056	LIM and SH3 domain protein 1 (Fragment) OS=Mus musculus OX=10090 GN=Lasp1 PE=1 SV=1
E9Q0N6	8	8	27594.6	51706.1	123706	76935.9	9378.12	114654	270037	61283.4	358150	248844	73487	80504.8	96184.8	100218	121785	130958	186711	93362.1	159360	153056	LIM and SH3 domain protein 1 (Fragment) OS=Mus musculus OX=10090 GN=Lasp1 PE=1 SV=1
S4R2M7	90	90	67725.4	110524	219149	129288	11480.2	126790	264806	98155.2	363559	262112	180360	172083	170395	168414	149082	144819	183094	149535	161767	161217	Phosphoglycerate kinase OS=Mus musculus OX=10090 GN=Pgk1 PE=1 SV=1
Q91VW3	22	22	14792.4	24241	48410.3	28955.1	3571.43	35711.1	53831.9	29908.8	84146.4	55751.1	39393.3	37742.4	37640.1	37717.3	46378.7	40788.9	37220.5	45564.4	37440.8	34290.3	SH3 domain-binding glutamic acid-rich-like protein 3 OS=Mus musculus OX=10090 GN=Sh3bgrl3 PE=1 SV=1
Q63810	41	41	35519.4	66547.7	140418	98509.4	7464.29	56811.8	160604	36971.9	240098	171862	94591.7	103613	109179	128320	96932	64890.2	111046	56324.7	106833	105706	Calcineurin subunit B type 1 OS=Mus musculus OX=10090 GN=Ppp3r1 PE=1 SV=3
Q9QUH0	16	16	23460.6	31938.6	56079.1	37060.9	2335.12	39331	82059.9	28106.8	112129	73530.6	62477.6	49727.2	43602.9	48276.1	30323.9	44923.4	56738.2	42819.1	49892.1	45226	Glutaredoxin-1 OS=Mus musculus OX=10090 GN=Glrx PE=1 SV=3
Q9CPP6	30	30	37269.2	62720.1	132580	86752.7	6249.1	71139.8	183851	46480.9	273940	187787	99251.4	97653.2	103085	113006	81151.3	81255.6	127120	70811.2	121891	115501	NADH dehydrogenase [ubiquinone] 1 alpha subcomplex subunit 5 OS=Mus musculus OX=10090 GN=Ndufa5 PE=1 SV=3
P31786	21	21	43232.6	93809.7	180407	138612	7284.43	130533	366450	70894.1	579247	387379	115133	146059	140272	180560	94596.1	149094	253374	108004	257738	238265	Acyl-CoA-binding protein OS=Mus musculus OX=10090 GN=Dbi PE=1 SV=2
Q4VWZ5	21	21	43232.6	93809.7	180407	138612	7284.43	130533	366450	70894.1	579247	387379	115133	146059	140272	180560	94596.1	149094	253374	108004	257738	238265	Acyl-CoA-binding protein OS=Mus musculus OX=10090 GN=Dbi PE=1 SV=1
H3BJS9	14	14	21042.6	37083	66591.5	42139.1	5394.14	45593.9	74447.4	39648.4	111793	83303.1	56038.1	57736.9	51776.6	54891.1	70048.6	52076.9	51474.8	60402.1	49742.6	51236.8	Heterogeneous nuclear ribonucleoprotein K (Fragment) OS=Mus musculus OX=10090 GN=Hnrnpk PE=1 SV=1
Q01853	143	143	36431.4	63364.1	122425	76717.9	6243.74	68634	134824	51213.1	204481	143301	97020.5	98656	95189.2	99934.4	81081.7	78393.6	93221.2	78020.6	90984.2	88139.4	Transitional endoplasmic reticulum ATPase OS=Mus musculus OX=10090 GN=Vcp PE=1 SV=4
D3Z789	15	15	40617.1	65920.1	121665	68969.4	8505.13	73925	154180	67523.8	208296	164921	108167	102636	94597.9	89841	110448	84436.9	106604	102869	92682.1	101437	Sorting nexin-3 OS=Mus musculus OX=10090 GN=Snx3 PE=1 SV=1
Q78ZM0	19	19	42271.5	67643.8	129728	77242.1	8271.47	79915.9	165405	72210.6	228258	174621	112573	105319	100867	100617	107414	91279.8	114365	110009	101564	107403	Sorting nexin 3, isoform CRA_b OS=Mus musculus OX=10090 GN=Snx3 PE=1 SV=1
A0A087WQ77	11	11	6757.45	14353.2	28895.1	14832.2	240.82	15909	30631.8	11868.7	47314.6	35456.6	17995.5	22347.2	22466.5	19320.3	3127.18	18170.8	21179.4	18080.9	21052.5	21807.5	NADH-ubiquinone oxidoreductase 75 kDa subunit, mitochondrial (Fragment) OS=Mus musculus OX=10090 GN=Ndufs1 PE=1 SV=1
P18760	87	87	35506.1	68795	161891	113148	9599.44	80703.3	338235	35941.5	461144	274452	94556.2	107112	125875	147389	124659	92179.2	233865	54754.9	205188	168807	Cofilin-1 OS=Mus musculus OX=10090 GN=Cfl1 PE=1 SV=3
F8WGL3	87	87	35506.1	68795	161891	113148	9599.44	80703.3	338235	35941.5	461144	274452	94556.2	107112	125875	147389	124659	92179.2	233865	54754.9	205188	168807	Cofilin-1 OS=Mus musculus OX=10090 GN=Cfl1 PE=1 SV=1
D3YVR0	19	19	26420.5	55769.9	110128	77722.1	7119.21	72726.6	214024	39740.4	316927	188948	70360.1	86832	85627.4	101242	92450.6	83068.2	147982	60542.3	141018	116216	Tropomyosin alpha-3 chain (Fragment) OS=Mus musculus OX=10090 GN=Tpm3 PE=1 SV=1
P62869	7	7	12928.4	28982.7	45205.9	27903.9	2433.71	27084.6	76573	13247.1	100854	73534.9	34429.4	45125.1	35148.6	36347.7	31604.1	30935.4	52944.6	20181	44875	45228.6	Elongin-B OS=Mus musculus OX=10090 GN=Elob PE=1 SV=1
A0A1W2P828	13	13	21813.7	39405.2	87604.2	61877.8	4207.92	48687.4	103162	42500.8	150043	105026	58091.8	61352.3	68114.7	80603.4	54644.4	55610.4	71329	64747.5	66761.8	64597.5	T-complex protein 1 subunit beta (Fragment) OS=Mus musculus OX=10090 GN=Cct2 PE=1 SV=1
P56382	14	14	72596.6	116471	222739	133638	8395.29	114429	325057	75663.6	430209	231944	193332	181343	173186	174081	109022	130701	224754	115270	191423	142661	ATP synthase subunit epsilon, mitochondrial OS=Mus musculus OX=10090 GN=Atp5f1e PE=1 SV=2
A2A6G6	10	10	30386.1	55295.8	126057	79383.3	7671.6	119224	258310	64363.1	350453	248660	80921	86093.8	98013	103406	99624	136177	178603	98054	155936	152943	LIM and SH3 domain protein 1 (Fragment) OS=Mus musculus OX=10090 GN=Lasp1 PE=1 SV=1
A0A2I3BQF4	12	12	39133.8	58367.2	115106	90711.1	3265.42	67773	154260	55228.1	243600	154066	104217	90875.9	89498.2	118162	42404.7	77410.1	106659	84137.2	108391	94760.8	60S ribosomal protein L30 OS=Mus musculus OX=10090 GN=Rpl30 PE=1 SV=1
A0A286YCM2	34	34	22993.9	37600.2	66844.2	41226.7	5382.94	44573.6	89271.4	36153.5	119689	82569.9	61234.8	58542.1	51973.1	53702.5	69903.1	50911.5	61724.5	55077.9	53256	50785.8	Heterogeneous nuclear ribonucleoprotein K (Fragment) OS=Mus musculus OX=10090 GN=Hnrnpk PE=1 SV=1
P10854	164	164	129839	193255	342813	218130	17552	214027	427813	174515	725459	452966	345776	300893	266548	284141	227932	244462	295803	265866	322796	278605	Histone H2B type 1-M OS=Mus musculus OX=10090 GN=H2bc14 PE=1 SV=2
Q6ZWY9	164	164	129839	193255	342813	218130	17552	214027	427813	174515	725459	452966	345776	300893	266548	284141	227932	244462	295803	265866	322796	278605	Histone H2B type 1-C/E/G OS=Mus musculus OX=10090 GN=H2bc4 PE=1 SV=3
P35486	71	71	73298	134608	234185	145493	9911.21	158953	241081	124128	357136	270196	195200	209581	182086	189523	128708	181556	166690	189103	158909	166189	Pyruvate dehydrogenase E1 component subunit alpha, somatic form, mitochondrial OS=Mus musculus OX=10090 GN=Pdha1 PE=1 SV=1
P62897	23	23	61377	94351	243608	121633	10357.6	99958.2	300980	82901.4	366546	299982	163453	146902	189413	158442	134504	114172	208107	126296	163096	184509	Cytochrome c, somatic OS=Mus musculus OX=10090 GN=Cycs PE=1 SV=2
Q61644	115	115	30933.7	54504.6	101881	65578.9	7033.29	75204.3	129954	60255.1	180245	137647	82379.5	84862	79215.4	85424.4	91334.8	85898.2	89853.5	91795.7	80200.4	84662.2	Protein kinase C and casein kinase substrate in neurons protein 1 OS=Mus musculus OX=10090 GN=Pacsin1 PE=1 SV=1
Q8C845	20	20	33393.8	61751.8	119832	76959.8	5343.2	76109.5	139074	57537.7	196626	116848	88930.8	96145.7	93172.9	100249	69387.1	86932.1	96159.6	87655.6	87489.4	71869.3	EF-hand domain-containing protein D2 OS=Mus musculus OX=10090 GN=Efhd2 PE=1 SV=1
G3UX43	2	2	14242.5	22518	46191	26360	4264.5	22207.5	59199	14163	83807.5	56925.5	37929	35059.5	35914.5	34336.5	55379	25365	40931.5	21576.5	37290	35012.5	Eukaryotic translation elongation factor 1 beta 2 OS=Mus musculus OX=10090 GN=Eef1b2 PE=1 SV=1
O08599	189	189	46627	77745.9	142614	98873.1	7758.29	91415.1	155095	74571.4	243687	192502	124172	121048	110887	128794	100750	104414	107237	113606	108429	118402	Syntaxin-binding protein 1 OS=Mus musculus OX=10090 GN=Stxbp1 PE=1 SV=2
A0A1D5RLD8	332	332	92750.8	171893	325588	197960	11462.3	191744	344054	134457	517699	423067	247005	267633	253155	257867	148851	219010	237889	204839	230353	260216	Glyceraldehyde-3-phosphate dehydrogenase OS=Mus musculus OX=10090 GN=Gm10358 PE=1 SV=1
P62806	61	61	111065	181287	301469	232273	11805	160667	354488	143364	559315	377319	295778	282259	234401	302565	153302	183514	245103	218408	248870	232077	Histone H4 OS=Mus musculus OX=10090 GN=H4c1 PE=1 SV=2
Q03265	326	326	37844.7	71920.4	145928	88442	10829.3	113973	196573	80179.2	281078	200704	100784	111978	113464	115206	140630	130180	135916	122149	125067	123447	ATP synthase subunit alpha, mitochondrial OS=Mus musculus OX=10090 GN=Atp5f1a PE=1 SV=1
F2Z471	138	138	13724.9	22995.6	42201.1	32412.7	2367.74	26600.7	47476.1	22100.5	72134.3	58756.3	36550.6	35803.2	32812.2	42221.2	30747.5	30382.9	32825.9	33668.7	32096	36138.8	Voltage-dependent anion-selective channel protein 1 OS=Mus musculus OX=10090 GN=Vdac1 PE=1 SV=1
P19536	41	41	51572.2	84023.8	179369	101136	12427.4	133911	203108	115863	272063	223162	137342	130823	139465	131741	161384	152953	140435	176512	121056	137260	Cytochrome c oxidase subunit 5B, mitochondrial OS=Mus musculus OX=10090 GN=Cox5b PE=1 SV=1
Q9D881	41	41	51572.2	84023.8	179369	101136	12427.4	133911	203108	115863	272063	223162	137342	130823	139465	131741	161384	152953	140435	176512	121056	137260	Cytochrome c oxidase subunit 5B, mitochondrial OS=Mus musculus OX=10090 GN=Gm11273 PE=1 SV=1
G3UZR1	79	79	99281.1	176665	383017	185555	42288.1	339474	251857	281974	446169	412100	264396	275062	297808	241708	549158	387748	174141	429576	198525	253470	Tubulin beta-5 chain (Fragment) OS=Mus musculus OX=10090 GN=Tubb5 PE=1 SV=8
S4R1W1	320	320	104147	187944	354722	216604	12540.5	203506	370349	147397	548776	451143	277355	292624	275808	282153	162853	232445	256070	224553	244180	277484	Glyceraldehyde-3-phosphate dehydrogenase OS=Mus musculus OX=10090 GN=Gm3839 PE=1 SV=1
Q99KJ8	41	41	23546.7	45547.6	93200.7	55790.4	5775.78	63066.6	126453	41913.2	197336	128308	62706.9	70916.1	72466.2	72673.7	75004.6	72034.4	87433.3	63852.4	87805.3	78917.6	Dynactin subunit 2 OS=Mus musculus OX=10090 GN=Dctn2 PE=1 SV=3
Q9CWS0	24	24	30847.9	53687.4	101401	63223.6	7384.71	80396.2	119098	55692.1	171630	150100	82150.9	83589.7	78842.3	82356.2	95898.4	91828.5	82347.7	84844	76367.3	92321.5	N(G),N(G)-dimethylarginine dimethylaminohydrolase 1 OS=Mus musculus OX=10090 GN=Ddah1 PE=1 SV=3
D3Z2F2	99	99	56475.5	96662.5	180410	109390	10420.9	127640	214792	87325.6	308883	225836	150400	150501	140274	142493	135327	145791	148513	133036	137439	138904	60 kDa heat shock protein, mitochondrial (Fragment) OS=Mus musculus OX=10090 GN=Hspd1 PE=1 SV=1
P30275	174	174	50060.2	92031.4	153110	100243	11362	128780	171274	101626	258481	201481	133315	143290	119048	130578	147549	147092	118424	154822	115012	123925	Creatine kinase U-type, mitochondrial OS=Mus musculus OX=10090 GN=Ckmt1 PE=1 SV=1
Q9JKK7	37	37	36940.4	59099.4	111724	70158.9	4597.25	62311.9	124250	47701.5	173696	125642	98375.8	92015.9	86868.8	91390.6	59700.1	71172.4	85910	72670.6	77286.3	77278.4	Tropomodulin-2 OS=Mus musculus OX=10090 GN=Tmod2 PE=1 SV=2
D3YV76	9	9	6290.89	9302.33	18692.9	11619	871.89	15830.8	22812.1	11837.9	35023.4	26088.2	16752.8	14483	14533.8	15134.8	11322.3	18081.6	15772.4	18034.1	15583.6	16045.6	Septin 2 (Fragment) OS=Mus musculus OX=10090 GN=Sept2 PE=1 SV=1
F6QFL0	12	12	21293.2	39925.2	74678.3	56334.6	3353.33	65313.9	136650	51305.7	187279	135416	56705.7	62162.1	58064.2	73382.2	43546.5	74601.3	94483.8	78161.5	83330.2	83289.8	MICOS complex subunit (Fragment) OS=Mus musculus OX=10090 GN=Chchd3 PE=1 SV=1
Q8BTB6	13	13	19099.2	21306.8	58579	31600.2	2298.69	28852.9	65081.2	38210.8	113655	50529.8	50862.8	33173.7	45546.6	41162.8	29850.7	32955.4	44998.5	58212.2	50570.6	31078.9	ATP synthase, H+-transporting, mitochondrial F1F0 complex, subunit E OS=Mus musculus OX=10090 GN=Atp5k PE=1 SV=1
P32883	26	26	18196	34258.2	60717	44722	3027.85	43528.9	83587.1	28523.5	127191	95333.5	48457.5	53338.8	47209	58255.5	39319.7	49718.5	57794.2	43453.9	56593.7	58636.2	GTPase KRas OS=Mus musculus OX=10090 GN=Kras PE=1 SV=1
A0A2I3BS01	1	1	7401	9764	20831	10626	974	13748	29922	6586	38589	30830	19709	15202	16196	13841	12648	15703	20688	10033	17170	18962	Dematin (Fragment) OS=Mus musculus OX=10090 GN=Dmtn PE=1 SV=1
D3Z6I8	52	52	25713	46263.9	87034.1	56658.6	5974.19	64042.7	138631	45853	203909	130992	68475.9	72031.4	67671.4	73804.5	77581.3	73149.4	95853.3	69854.6	90729.9	80568.4	Tropomyosin alpha-3 chain OS=Mus musculus OX=10090 GN=Tpm3 PE=1 SV=1
Q9Z1P6	29	29	34637.3	61301.8	119762	80811	5408.79	78109.1	183930	51846.1	260756	175881	92242.5	95445.1	93118.5	105266	70238.8	89216	127174	78984.9	116024	108178	NADH dehydrogenase [ubiquinone] 1 alpha subcomplex subunit 7 OS=Mus musculus OX=10090 GN=Ndufa7 PE=1 SV=3
D3YXN6	75	75	39491	66992.5	142400	83553.8	5518.31	84401.6	169229	62372.9	257483	179580	105169	104305	110720	108839	71661.1	96403.4	117010	95021.9	114568	110454	14-3-3 protein zeta/delta (Fragment) OS=Mus musculus OX=10090 GN=Ywhaz PE=1 SV=1
Q9ERD7	233	233	126916	198121	392874	217670	39789.2	334373	298397	280181	479526	434497	337992	308469	305472	283542	516707	381921	206320	426843	213367	267246	Tubulin beta-3 chain OS=Mus musculus OX=10090 GN=Tubb3 PE=1 SV=1
Q8CHP8	34	34	45209.8	70517	127387	72395.2	9193.68	95171.9	140924	82192.5	205114	144828	120398	109793	99046.9	94303.5	119390	108705	97439	125216	91266.2	89078.6	Glycerol-3-phosphate phosphatase OS=Mus musculus OX=10090 GN=Pgp PE=1 SV=1
O88569	71	71	26868.5	43203.3	86601.9	50274	5616.5	61978	110372	51691.2	157897	118669	71553.4	67266.2	67335.3	65487.8	72936.2	70791	76314.1	78748.9	70256.5	72989.4	Heterogeneous nuclear ribonucleoproteins A2/B1 OS=Mus musculus OX=10090 GN=Hnrnpa2b1 PE=1 SV=2
A0A0G2JF23	97	97	113060	173946	348712	199466	28356	230224	393014	190758	549014	435813	301091	270830	271134	259830	368234	262962	271742	290611	244286	268055	Malate dehydrogenase (Fragment) OS=Mus musculus OX=10090 GN=Mdh2 PE=1 SV=1
D3Z2S4	158	158	59456.8	86839.1	166176	97081.3	8403.53	119846	210301	99968.9	291055	206851	158339	135206	129207	126460	109129	136888	145408	152298	129506	127227	Gamma-enolase (Fragment) OS=Mus musculus OX=10090 GN=Eno2 PE=1 SV=1
A0A0G2JGY4	59	59	113348	165588	295249	176740	33503.1	212766	280900	198655	449681	349087	301858	257817	229565	230226	435075	243021	194223	302643	200088	214713	Malate dehydrogenase (Fragment) OS=Mus musculus OX=10090 GN=Mdh2 PE=1 SV=1
Q9D0T1	11	11	46509.8	60817.1	111483	63890.7	6992.09	63911.4	97981.9	56664.8	144145	122732	123860	94690.4	86681.1	83225.4	90799.7	72999.4	67747.2	86326	64137.4	75488.4	NHP2-like protein 1 OS=Mus musculus OX=10090 GN=Snu13 PE=1 SV=4
P99029	135	135	54922.3	94241.3	170310	100412	12461.3	127360	182207	115610	275775	228875	146264	146731	132421	130799	161823	145470	125983	176126	122707	140773	Peroxiredoxin-5, mitochondrial OS=Mus musculus OX=10090 GN=Prdx5 PE=1 SV=2
G5E8R0	50	50	28622	53318.3	100119	71876.3	7406.88	69830.1	167078	50669.9	251909	153663	76223.1	83014.9	77845.7	93627.5	96186.3	79759.8	115522	77193	112088	94513.2	Tropomyosin 1, alpha, isoform CRA_i OS=Mus musculus OX=10090 GN=Tpm1 PE=1 SV=1
A0A0U1RNT8	25	25	70190.9	149216	343632	182370	26526.1	204524	295596	113697	431181	388948	186926	232325	267185	237559	344471	233608	204383	173212	191856	239230	Syntaxin-1B (Fragment) OS=Mus musculus OX=10090 GN=Stx1b PE=1 SV=1
A2ARP5	118	118	53252.2	97249.9	159974	105223	12001.2	140399	184386	107508	276741	216051	141816	151415	124384	137066	155849	160364	127489	163784	123137	132886	Creatine kinase U-type, mitochondrial (Fragment) OS=Mus musculus OX=10090 GN=Ckmt1 PE=1 SV=1
Q6GT24	41	41	35068.8	58604.9	114439	73737.3	4599.85	52573.8	129561	43569.7	188624	134669	93391.5	91246.1	88979.9	96051.8	59734	60049.6	89582	66376.1	83928.9	82830.5	Peroxiredoxin-6 OS=Mus musculus OX=10090 GN=Prdx6 PE=1 SV=1
Q9DCJ5	25	25	24582.4	41351.8	86764.4	54947.9	6004.92	66860.3	144903	44839	202952	154286	65465.1	64383.4	67461.8	71576.2	77980.2	76367.7	100190	68309.8	90304	94896.4	NADH dehydrogenase [ubiquinone] 1 alpha subcomplex subunit 8 OS=Mus musculus OX=10090 GN=Ndufa8 PE=1 SV=3
G3UX98	20	20	15865.6	23743	55481.3	28651.4	3194.25	33783.2	44779.2	27191.2	80256.6	64467.7	42251.6	36966.8	43138.1	37321.5	41480.6	38586.8	30961.1	41424.2	35710.2	39651.7	Vesicle-fusing ATPase (Fragment) OS=Mus musculus OX=10090 GN=Nsf PE=1 SV=1
A0A494B9U6	3	3	14930.3	38654.3	41587.3	31369.3	478.33	78936.3	53527	64307	86023	89733	39760.7	60183.7	32335	40861.7	6211.67	90161	37009.3	97968.3	38276	55191.7	Cytosolic non-specific dipeptidase (Fragment) OS=Mus musculus OX=10090 GN=Cndp2 PE=1 SV=1
P46460	201	201	40271.8	69166.2	148113	93786.3	6842.08	89200.1	159363	67446.5	247870	187472	107248	107690	115162	122168	88851.9	101884	110188	102751	110291	115308	Vesicle-fusing ATPase OS=Mus musculus OX=10090 GN=Nsf PE=1 SV=2
D3YZ35	90	90	44810.1	78430.1	147307	76868.2	10239.3	106247	187758	87427.5	273707	162967	119334	122113	114536	100130	132968	121355	129821	133192	121787	100235	Neurofilament medium polypeptide OS=Mus musculus OX=10090 GN=Nefm PE=1 SV=1
P97427	112	112	36620.3	64922.2	128796	84170.2	6210.46	82303.1	154675	64074	245527	182557	97523.5	101082	100142	109642	80649.5	94006.5	106947	97613.6	109248	112285	Dihydropyrimidinase-related protein 1 OS=Mus musculus OX=10090 GN=Crmp1 PE=1 SV=1
A0A1W2P6G5	22	22	32335.2	67469.7	148168	79895.1	5940.27	80457.8	179586	58061.2	303158	189650	86111.8	105048	115205	104073	77140.9	91898.9	124170	88453.4	134891	116648	Myosin light polypeptide 6 OS=Mus musculus OX=10090 GN=Myl6 PE=1 SV=1
Q61171	20	20	54877.7	76942.4	128336	108652	4732.1	95003.6	172625	72690.8	234847	205013	146145	119797	99784.9	141532	61451.2	108513	119358	110741	104496	126097	Peroxiredoxin-2 OS=Mus musculus OX=10090 GN=Prdx2 PE=1 SV=3
H3BK96	54	54	16885.2	27185.7	48841.3	29820.9	4038.65	33941.5	62032.8	28326.9	84662.8	60010.7	44966.7	42327	37975.2	38845.1	52446	38767.6	42890.9	43154.3	37670.7	36910.3	Heterogeneous nuclear ribonucleoprotein K (Fragment) OS=Mus musculus OX=10090 GN=Hnrnpk PE=1 SV=8
A0A494BAZ4	67	67	45589.5	81272.1	153860	99360.1	6075.85	86878.1	195319	65691.5	274495	191578	121409	126538	119631	129429	78901.4	99232.1	135049	100078	122138	117834	Peroxiredoxin (Fragment) OS=Mus musculus OX=10090 GN=Prdx5 PE=1 SV=1
B2KF55	10	10	21725	39433	64500.6	48204.3	1394.5	46749.8	78309.7	38792	114477	80010.6	57855.5	61395.8	50150.7	62791.7	18108.8	53397.3	54145.2	59097.5	50936.5	49211.7	Ubiquitin-conjugating enzyme E2 variant 2 OS=Mus musculus OX=10090 GN=Ube2v2 PE=1 SV=1
P97315	19	19	40097.5	63394.6	132152	69711.8	8179.84	77628.4	174623	74325	248616	163765	106784	98703.5	102752	90808.1	106224	88667.1	120739	113230	110622	100726	Cysteine and glycine-rich protein 1 OS=Mus musculus OX=10090 GN=Csrp1 PE=1 SV=3
A0A0A6YXF6	13	13	32972.3	64975.1	161611	77195.1	9706.77	86701.7	189445	58328.6	286426	194646	87808.5	101164	125657	100556	126053	99030.5	130988	88860.7	127446	119721	Transforming protein RhoA (Fragment) OS=Mus musculus OX=10090 GN=Rhoa PE=1 SV=1
Q9CQI3	23	23	31745.3	63286	148924	84432.1	6372.78	76608	227997	48685.8	303299	187429	84540.8	98534.4	115793	109983	82757.5	87501.5	157644	74170.1	134954	115281	Glia maturation factor beta OS=Mus musculus OX=10090 GN=Gmfb PE=1 SV=3
D3Z7J9	82	82	63940.5	109347	200236	120382	11788.4	143833	228075	99959.8	333189	243375	170280	170250	155690	156813	153086	164286	157697	152284	148254	149692	60 kDa heat shock protein, mitochondrial (Fragment) OS=Mus musculus OX=10090 GN=Hspd1 PE=1 SV=1
A2ARF6	19	19	67665.5	116700	211343	123879	11324	145921	212029	132658	306496	250261	180200	181699	164326	161368	147055	166671	146603	202098	136376	153928	Adenylate kinase 4, mitochondrial (Fragment) OS=Mus musculus OX=10090 GN=Ak4 PE=1 SV=1
J3QMR8	9	9	33634.8	63193.8	120557	75307	6271	79768.6	120034	55913.2	199509	144290	89572.6	98390.8	93736.2	98096.3	81435.4	91111.6	82994.6	85180.9	88772.2	88747.8	Disks large homolog 4 (Fragment) OS=Mus musculus OX=10090 GN=Dlg4 PE=1 SV=2
Q64478	162	162	130320	193317	343292	218040	17664.8	213238	424775	174451	721896	450532	347055	300990	266920	284024	229397	243561	293702	265768	321211	277108	Histone H2B type 1-H OS=Mus musculus OX=10090 GN=Hist1h2bh PE=1 SV=3
Q64525	163	163	129697	192383	341683	217023	17587.7	212291	422626	173647	718188	448238	345396	299535	265669	282700	228395	242480	292216	264543	319561	275698	Histone H2B type 2-B OS=Mus musculus OX=10090 GN=Hist2h2bb PE=1 SV=3
O88935	155	155	38540.4	67020.2	125074	81680.5	6210.81	77290.5	158507	58067.3	220460	160594	102637	104349	97248.5	106399	80654	88281.1	109596	88462.7	98094.5	98776.1	Synapsin-1 OS=Mus musculus OX=10090 GN=Syn1 PE=1 SV=2
D3Z4B2	69	69	45957.8	75162.6	154729	104605	8134.26	93245.7	260490	58807.5	352468	235960	122390	117026	120307	136261	105632	106505	180110	89590.1	156832	145132	Gamma-soluble NSF attachment protein (Fragment) OS=Mus musculus OX=10090 GN=Napg PE=1 SV=1
A0A1L1SSJ3	2	2	13863.5	13610.5	32514	17198.5	4903.5	32768.5	32107	23918.5	46790	34007.5	36919.5	21190.5	25280.5	22402.5	63677	37428	22199.5	36438.5	20819	20916.5	Vacuolar protein sorting-associated protein 13C (Fragment) OS=Mus musculus OX=10090 GN=Vps13c PE=1 SV=1
A0A494BAX2	12	12	72797.7	144129	290200	224420	15750.7	193730	652945	85918.9	872270	544967	193868	224405	225640	292335	204540	221279	451466	130893	388121	335192	Gamma-soluble NSF attachment protein OS=Mus musculus OX=10090 GN=Napg PE=1 SV=1
D6RIN4	10	10	6673.8	16411.9	55455.6	23018.6	4191.2	26923.1	59612.7	14894.9	96284.2	61464	17772.8	25552.4	43118	29984.1	54427.1	30751.2	41217.6	22691.2	42841.5	37804.1	Dynein light chain OS=Mus musculus OX=10090 GN=Dynll2 PE=1 SV=1
A0A0U1RQ71	5	5	35817	39070.6	86633.2	65881.8	1300.8	36505.8	119618	28785.8	195284	106027	95383.8	60831.4	67359.8	85819	16892	41696.8	82707.4	43853.6	86892	65213.4	40S ribosomal protein S13 OS=Mus musculus OX=10090 GN=Rps13 PE=1 SV=1
Q99LF4	47	47	28606.3	46154.3	91728.7	53096.1	4439.26	60947.8	111769	46452.2	163882	112009	76181.3	71860.8	71321.6	69163.8	57648.3	69614.3	77279.8	70767.5	72919.6	68893.1	tRNA-splicing ligase RtcB homolog OS=Mus musculus OX=10090 GN=Rtcb PE=1 SV=1
A0A1W2P871	11	11	15876.1	28075.9	63220.7	43104.2	4164.18	41367.9	68653.9	39485.7	99667.8	72402.4	42279.4	43712.9	49155.7	56148.3	54076.4	47250.1	47468.9	60154.2	44347.2	44531.9	T-complex protein 1 subunit beta (Fragment) OS=Mus musculus OX=10090 GN=Cct2 PE=1 SV=1
O35098	71	71	30155	54734	107238	67204.5	6996.65	80267.5	125064	66629.9	187388	159086	80305.6	85219.2	83380.5	87541.9	90858.9	91681.4	86472.8	101507	83378.8	97848.7	Dihydropyrimidinase-related protein 4 OS=Mus musculus OX=10090 GN=Dpysl4 PE=1 SV=1
Q3TMU8	71	71	30155	54734	107238	67204.5	6996.65	80267.5	125064	66629.9	187388	159086	80305.6	85219.2	83380.5	87541.9	90858.9	91681.4	86472.8	101507	83378.8	97848.7	Dihydropyrimidinase-like 4 OS=Mus musculus OX=10090 GN=Dpysl4 PE=1 SV=1
F7C9G3	23	23	16972.7	34781	53831.2	44520.3	4245.83	44966	88351.4	36606	123038	91940	45199.9	54152.9	41855.1	57992.7	55136.6	51360	61088.4	55767.1	54745.8	56549	4-aminobutyrate aminotransferase, mitochondrial (Fragment) OS=Mus musculus OX=10090 GN=Abat PE=1 SV=1
Q9DCS9	45	45	25780.5	43547.9	81190.4	58021.7	4532.69	51541.5	97847.4	41332.3	146504	103064	68655.8	67802.7	63127.7	75580.2	58861.6	58870.5	67654.2	62967.5	65187.2	63391.4	NADH dehydrogenase [ubiquinone] 1 beta subcomplex subunit 10 OS=Mus musculus OX=10090 GN=Ndufb10 PE=1 SV=3
Q91VR8	19	19	59286.3	92792.1	148104	101453	9333.79	101051	159439	91735.8	236500	183728	157885	144475	115155	132155	121209	115421	110241	139755	105232	113005	Protein BRICK1 OS=Mus musculus OX=10090 GN=Brk1 PE=1 SV=1
Q06185	16	16	19734.4	24731	60519.9	34033.8	2586.81	30835.2	69910.3	37306.4	116595	56309.4	52554.2	38505.2	47055.8	44332.9	33592.2	35219.6	48337.6	56834.2	51879	34633.8	ATP synthase subunit e, mitochondrial OS=Mus musculus OX=10090 GN=Atp5me PE=1 SV=2
P08551	154	154	72468.7	131374	231288	136143	15190.1	153038	309468	123496	460447	261414	192992	204546	179834	177343	197260	174800	213975	188141	204878	160788	Neurofilament light polypeptide OS=Mus musculus OX=10090 GN=Nefl PE=1 SV=5
A2ALV1	59	59	126221	225938	402525	277696	14689	216383	454506	173383	680682	443300	336139	351779	312976	361734	190753	247153	314259	264141	302873	272660	Endophilin-A1 OS=Mus musculus OX=10090 GN=Sh3gl2 PE=1 SV=1
Q64475	163	163	130630	194427	344883	219439	17661	215319	430411	175543	729908	455731	347883	302718	268158	285847	229347	245938	297599	267432	324776	280306	Histone H2B type 1-B OS=Mus musculus OX=10090 GN=Hist1h2bb PE=1 SV=3
Q8CGP1	147	147	127265	192544	341907	225199	17588	230762	454790	180971	769564	479877	338920	299786	265844	293350	228400	263577	314455	275701	342421	295158	Histone H2B type 1-K OS=Mus musculus OX=10090 GN=H2bc12 PE=1 SV=3
H3BKR2	67	67	27827.3	47071.5	82553.6	56926.1	5111.43	61416.7	85446.6	50326.4	131983	109468	74106.7	73288.9	64187.6	74153	66377.4	70149.9	59079.9	76669.7	58725.9	67329.8	Guanine nucleotide-binding protein G(I)/G(S)/G(T) subunit beta-1 (Fragment) OS=Mus musculus OX=10090 GN=Gnb1 PE=1 SV=8
A0A0A6YXW8	22	22	50515.5	86715.9	183268	127152	10173.1	87256.3	223235	55905.1	350266	233464	134528	135014	142497	165632	132109	99663.9	154351	85168.5	155852	143596	Adenylate kinase isoenzyme 1 (Fragment) OS=Mus musculus OX=10090 GN=Ak1 PE=1 SV=1
A0A494BA49	8	8	92618.4	190146	383013	308455	20502.1	274258	931325	109344	1.25216e+06	779273	246652	296052	297804	401801	266243	313259	643946	166581	557156	479307	Gamma-soluble NSF attachment protein OS=Mus musculus OX=10090 GN=Napg PE=1 SV=1
P14152	138	138	63876.3	102798	202831	120851	7108.64	101432	239937	84371	367818	239002	170109	160054	157707	157423	92313.4	115856	165899	128535	163662	147003	Malate dehydrogenase, cytoplasmic OS=Mus musculus OX=10090 GN=Mdh1 PE=1 SV=3
H3BJQ7	126	126	56918.2	98163	176035	103022	12943.7	133059	183540	122168	279221	233987	151579	152837	136873	134199	168088	151980	126905	186118	124240	143918	Peroxiredoxin OS=Mus musculus OX=10090 GN=Prdx5 PE=1 SV=1
Q3UA72	10	10	25929.9	37626.3	82799.2	37073.4	2905.3	55162.7	78450.6	51905	112553	71645.6	69053.8	58583	64378.6	48292.3	37728.1	63006.7	54242.7	79074.7	50080.3	44066.8	Actin-related protein 2/3 complex subunit 5 OS=Mus musculus OX=10090 GN=Arpc5 PE=1 SV=1
D3YXF4	37	37	59218.9	98849.6	204643	121439	7516.49	121212	242749	89229.6	374000	257366	157706	153906	159117	158190	97609.7	138448	167844	135937	166413	158298	14-3-3 protein zeta/delta (Fragment) OS=Mus musculus OX=10090 GN=Ywhaz PE=1 SV=8
P68373	462	462	75066.2	120876	243922	164459	13140.5	168965	268181	139792	429128	325286	199909	188201	189657	214228	170644	192992	185428	212967	190942	200073	Tubulin alpha-1C chain OS=Mus musculus OX=10090 GN=Tuba1c PE=1 SV=1
P12787	54	54	161917	256102	421487	250333	22994.5	295189	566411	249759	824367	599412	431202	398745	327719	326089	298610	337166	391633	380497	366806	368680	Cytochrome c oxidase subunit 5A, mitochondrial OS=Mus musculus OX=10090 GN=Cox5a PE=1 SV=2
E9Q1G8	74	74	19443.1	35097	67124.2	43303.6	4271.07	43409.6	105500	31764.2	144690	95426.5	51778.7	54644.8	52190.8	56407.9	55464.3	49582.1	72945.2	48390.9	64380.1	58693.5	Septin 7 OS=Mus musculus OX=10090 GN=Sept7 PE=1 SV=2
Q9DCW4	34	34	42012.8	79085.6	128936	89990	5098.56	76561.1	160652	61233.7	251023	178809	111884	123134	100251	117223	66210.1	87447.9	111080	93286.5	111694	109979	Electron transfer flavoprotein subunit beta OS=Mus musculus OX=10090 GN=Etfb PE=1 SV=3
Q5SQG5	17	17	43837.5	78863.8	127627	90486.5	9216.59	106303	117667	81817.6	198848	174029	116744	122789	99233.9	117870	119687	121419	81358.1	124645	88477.8	107040	Prohibitin (Fragment) OS=Mus musculus OX=10090 GN=Phb PE=1 SV=1
A0A3Q4EBR8	17	17	51366.9	91988.9	190165	122636	9078.29	131474	245454	100426	368156	258230	136795	143224	147859	159749	117892	150170	169714	152994	163813	158829	Myc box-dependent-interacting protein 1 (Fragment) OS=Mus musculus OX=10090 GN=Bin1 PE=1 SV=1
V9GXV0	8	8	72827	123006	205929	157718	19120	232377	271642	192473	414136	376524	193946	191517	160116	205447	248294	265422	187821	293224	184272	231588	Isocitrate dehydrogenase 3 (NAD+) beta (Fragment) OS=Mus musculus OX=10090 GN=Idh3b PE=1 SV=1
A0A087WPE4	4	4	28721.8	43500.8	106332	54090.5	5324.75	96503.8	89047.2	65112.8	146832	132596	76488.5	67729.2	82676	70459.2	69147.8	110226	61569.5	99196	65333.2	81555	Elongin-C (Fragment) OS=Mus musculus OX=10090 GN=Eloc PE=1 SV=1
A0A1W2P7B7	26	26	19314.6	35178.1	67208.9	52117.8	3401.19	43000.8	80054.5	38385	122778	91135.5	51436.5	54770.9	52256.6	67889.7	44168.2	49115.2	55351.7	58477.3	54630.1	56054.2	T-complex protein 1 subunit beta (Fragment) OS=Mus musculus OX=10090 GN=Cct2 PE=1 SV=1
Q9D0K2	87	87	23833.7	40047.2	76836.6	48412.8	3806.48	37689.7	88160.3	30590.2	128297	98225.2	63471.2	62352.1	59742.4	63063.3	49431.1	43048.8	60956.3	46602.5	57085.8	60414.9	Succinyl-CoA:3-ketoacid coenzyme A transferase 1, mitochondrial OS=Mus musculus OX=10090 GN=Oxct1 PE=1 SV=1
A2A6G4	4	4	48907	92299.2	225392	141230	17032.2	217111	496419	114071	662398	465453	130244	143707	175249	183970	221182	247985	343239	173782	294737	286286	LIM and SH3 domain protein 1 (Fragment) OS=Mus musculus OX=10090 GN=Lasp1 PE=1 SV=1
P68254	44	44	31928.7	54244.2	102753	66249.1	6171.66	70744.6	111726	49980.9	175854	132355	85029.2	84456.6	79893.5	86297.4	80145.7	80804.2	77250.3	76143.3	78246.7	81406.8	14-3-3 protein theta OS=Mus musculus OX=10090 GN=Ywhaq PE=1 SV=1
D3Z2M7	53	53	31780.6	55033.1	126534	73701.3	8189.32	96115.8	114352	59126.2	188097	160523	84634.8	85684.8	98383.7	96004.8	106347	109783	79066.1	90075.8	83694.1	98732.7	Guanine nucleotide-binding protein G(o) subunit alpha (Fragment) OS=Mus musculus OX=10090 GN=Gnao1 PE=1 SV=1
Q9JJV2	36	36	120929	245466	470153	358358	19778.1	323951	920163	170497	1.30898e+06	784178	322047	382184	365559	466806	256841	370018	636229	259744	582439	482324	Profilin-2 OS=Mus musculus OX=10090 GN=Pfn2 PE=1 SV=3
A0A286YEC4	28	28	25147.9	41770	72901.9	44820.3	5947.46	50049.1	97848.4	40669.2	129222	89879.6	66971.2	65034.4	56683.2	58383.8	77234.1	57165.7	67654.9	61957.4	57497.6	55281.7	Heterogeneous nuclear ribonucleoprotein K (Fragment) OS=Mus musculus OX=10090 GN=Hnrnpk PE=1 SV=1
A0A0J9YTV6	1	1	6996	5336	8855	8646	0	9845	14144	4119	16436	17400	18631	8308	6885	11262	NA	11245	9779	6275	7313	10702	OCIA domain-containing protein 1 (Fragment) OS=Mus musculus OX=10090 GN=Ociad1 PE=1 SV=1
B1ATY1	187	187	145480	282698	634257	320128	47095.9	435407	569038	281900	987471	696348	387430	440153	493155	417007	611593	497323	393450	429462	439380	428302	Actin, cytoplasmic 2 OS=Mus musculus OX=10090 GN=Actg1 PE=1 SV=1
A0A286YDM3	36	36	23136.1	37533.4	66135.1	41083.2	5145.89	44436.5	87859.6	36093.3	118825	82510.3	61613.3	58438.2	51421.7	53515.7	66824.8	50755	60748.4	54986.1	52871.3	50749.1	Heterogeneous nuclear ribonucleoprotein K (Fragment) OS=Mus musculus OX=10090 GN=Hnrnpk PE=1 SV=1
Q3TGS7	21	21	29785	45124.8	87004.1	46327.3	5441.33	52894.3	98157.5	46571.7	141269	89907.7	79320.2	70257.8	67648.1	60346.8	70661.5	60415.6	67868.6	70949.6	62858.1	55299	Sorting nexin 12, isoform CRA_b OS=Mus musculus OX=10090 GN=Snx12 PE=1 SV=1
Q3V2H3	21	21	29785	45124.8	87004.1	46327.3	5441.33	52894.3	98157.5	46571.7	141269	89907.7	79320.2	70257.8	67648.1	60346.8	70661.5	60415.6	67868.6	70949.6	62858.1	55299	Sorting nexin-12 OS=Mus musculus OX=10090 GN=Snx12 PE=1 SV=1
O55131	73	73	19493.1	35351.2	67652.8	43706.6	4326.23	43933.2	106743	32006.9	146341	96478.2	51911.9	55040.7	52601.8	56932.9	56180.6	50180.2	73805.2	48760.8	65114.9	59340.4	Septin-7 OS=Mus musculus OX=10090 GN=Septin7 PE=1 SV=1
E9Q9F5	73	73	19493.1	35351.2	67652.8	43706.6	4326.23	43933.2	106743	32006.9	146341	96478.2	51911.9	55040.7	52601.8	56932.9	56180.6	50180.2	73805.2	48760.8	65114.9	59340.4	Septin 7 OS=Mus musculus OX=10090 GN=Sept7 PE=1 SV=2
Q9R257	19	19	14899	26155.7	51802.9	33229.3	4644.63	105925	150470	95002.6	201687	175749	39677.1	40723.4	40278	43284.8	60315.5	120987	104039	144732	89741.3	108097	Heme-binding protein 1 OS=Mus musculus OX=10090 GN=Hebp1 PE=1 SV=2
Q9CZY3	37	37	19837.6	33114	62992.1	40114.1	2621.05	38817.9	83014.1	29135.1	116989	78780.9	52829.2	51557.3	48977.9	52253.2	34037	44337.5	57397.9	44385.7	52054.6	48455.2	Ubiquitin-conjugating enzyme E2 variant 1 OS=Mus musculus OX=10090 GN=Ube2v1 PE=1 SV=1
E9PY39	37	37	19837.6	33114	62992.1	40114.1	2621.05	38817.9	83014.1	29135.1	116989	78780.9	52829.2	51557.3	48977.9	52253.2	34037	44337.5	57397.9	44385.7	52054.6	48455.2	Predicted gene 20431 OS=Mus musculus OX=10090 GN=Gm20431 PE=4 SV=1
B7ZBY7	37	37	19837.6	33114	62992.1	40114.1	2621.05	38817.9	83014.1	29135.1	116989	78780.9	52829.2	51557.3	48977.9	52253.2	34037	44337.5	57397.9	44385.7	52054.6	48455.2	Ubiquitin-conjugating enzyme E2 variant 1 OS=Mus musculus OX=10090 GN=Ube2v1 PE=4 SV=1
Q8R404	4	4	102032	180451	385638	226053	17449.2	226020	408556	169432	704934	460327	271720	280958	299846	294462	226598	258160	282487	258122	313664	283133	MICOS complex subunit MIC13 OS=Mus musculus OX=10090 GN=Micos13 PE=1 SV=1
A0A087WRM4	8	8	28596.6	36870	69556.8	46807.9	2282.5	46502.5	74690.4	33824.6	120257	78040.8	76155.4	57405.2	54082.1	60972.6	29640.2	53114.8	51642.9	51529.9	53508.5	48000	Isocitrate dehydrogenase [NADP] cytoplasmic (Fragment) OS=Mus musculus OX=10090 GN=Idh1 PE=1 SV=1
H3BKI8	30	30	25900.2	41984.6	73757	45233.3	6144.9	48188.4	98931	40344.3	131881	90203.1	68974.4	65368.5	57348	58921.7	79798	55040.5	68403.5	61462.4	58680.8	55480.7	Heterogeneous nuclear ribonucleoprotein K (Fragment) OS=Mus musculus OX=10090 GN=Hnrnpk PE=1 SV=1
E9Q606	182	182	140647	241689	507842	272491	39332.6	418426	473487	274299	793027	613857	374557	376304	394864	354954	510778	477927	327383	417882	352861	377564	Actin, cytoplasmic 1 (Fragment) OS=Mus musculus OX=10090 GN=Actb PE=1 SV=1
P62889	13	13	39860	60953.1	116571	90855.7	3824.46	70576.6	154797	57250.3	245546	153596	106151	94902.1	90637	118351	49664.5	80612.4	107031	87217.9	109256	94471.9	60S ribosomal protein L30 OS=Mus musculus OX=10090 GN=Rpl30 PE=1 SV=2
G3UYF9	8	8	29528.6	60539.6	98681.2	71936.8	7048.75	68415.2	169127	48932.8	235821	165028	78637.5	94258.6	76727.4	93706.2	91535.2	78143.8	116939	74546.8	104930	101504	Prefoldin subunit 6 OS=Mus musculus OX=10090 GN=Pfdn6 PE=1 SV=1
A0A1W2P7Z3	19	19	17569.4	24273	49096.1	31162.4	2830.58	29496.6	49221.6	26882.1	73767.7	56272.7	46788.8	37792.1	38173.3	40592.6	36757.9	33690.5	34032.7	40953.2	32822.8	34611.2	Ubiquitin-conjugating enzyme E2 N OS=Mus musculus OX=10090 GN=Ube2n PE=1 SV=1
A0A0N4SVR0	3	3	4888.33	11552.7	21582.3	10715	0	9135	18885	7133.67	29543	22049.7	13017.7	17986.3	16780.7	13957.3	NA	10433.3	13057	10867.3	13145	13561.3	Secernin-1 (Fragment) OS=Mus musculus OX=10090 GN=Scrn1 PE=1 SV=1
Q64010	17	17	24203.1	40110.8	84344.2	47988	6055.29	57105.9	98253.8	42812.1	151688	108356	64454.9	62451.1	65579.9	62509.9	78634.4	65226.1	67935.1	65221.9	67493.8	66645.9	Adapter molecule crk OS=Mus musculus OX=10090 GN=Crk PE=1 SV=1
P61089	25	25	69172.7	108650	218050	123420	13090	98137.1	209321	93435.9	300645	220123	184214	169166	169541	160769	169989	112092	144730	142345	133773	135390	Ubiquitin-conjugating enzyme E2 N OS=Mus musculus OX=10090 GN=Ube2n PE=1 SV=1
F6ZSB7	21	21	30970.1	46008.4	84740.2	55447.2	5333.52	50254.3	113255	42364.2	154990	101760	82476.3	71633.6	65887.7	72226.5	69261.4	57400.3	78307.3	64539.6	68963.1	62589.1	D-3-phosphoglycerate dehydrogenase (Fragment) OS=Mus musculus OX=10090 GN=Phgdh PE=1 SV=1
A0A0N4SW07	44	44	63123.9	93318.8	172407	114739	7659.77	94883.7	241907	83936.4	322760	208148	168105	145295	134052	149461	99470.4	108376	167261	127873	143613	128025	V-type proton ATPase subunit E 1 (Fragment) OS=Mus musculus OX=10090 GN=Atp6v1e1 PE=1 SV=1
A0A1B0GRG4	18	18	15003.2	24026.9	42772.8	26580.8	3530.06	29629.3	48774.4	26886.5	77083.8	59279.3	39954.8	37409	33256.8	34624.4	45841.3	33842.2	33723.6	40959.9	34298.4	36460.3	Ribonuclease inhibitor (Fragment) OS=Mus musculus OX=10090 GN=Rnh1 PE=1 SV=1
Q03958	11	11	23618.5	48663.6	79963.3	57089.2	5881.18	56404.8	140322	40080	197640	136692	62898.2	75767.8	62173.6	74365.4	76373.2	64425.4	97022.7	61059.9	87940.6	84074.7	Prefoldin subunit 6 OS=Mus musculus OX=10090 GN=Pfdn6 PE=1 SV=1
Q99KI0	211	211	42771.6	74883.6	152005	86570.8	8950.02	89029.1	176273	67217.8	247176	186735	113905	116592	118189	112769	116226	101689	121880	102403	109982	114855	Aconitate hydratase, mitochondrial OS=Mus musculus OX=10090 GN=Aco2 PE=1 SV=1
P50516	100	100	42224.5	71088.1	153121	96894.6	7895.48	87297.2	149418	65790	230670	182816	112448	110682	119056	126217	102531	99710.8	103312	100228	102637	112444	V-type proton ATPase catalytic subunit A OS=Mus musculus OX=10090 GN=Atp6v1a PE=1 SV=2
Q6GSS7	43	43	216195	357522	712841	361640	31820.8	487387	742576	416856	1.2647e+06	926238	575750	556654	554257	471081	413228	556695	513439	635062	562737	569701	Histone H2A type 2-A OS=Mus musculus OX=10090 GN=Hist2h2aa1 PE=1 SV=3
A0A0R4J1N0	72	72	29754.2	54000.4	105808	66285.7	6912.03	79198.9	123372	65726.6	184890	156956	79238.3	84076.9	82269.1	86345.1	89760	90460.9	85302.9	100131	82267.4	96538.7	Dihydropyrimidinase-related protein 4 OS=Mus musculus OX=10090 GN=Dpysl4 PE=1 SV=1
Q9Z2Q6	52	52	51440.2	84676.9	161969	123808	5620.48	90825.1	227541	64211.7	344085	221477	136990	131840	125936	161276	72987.9	103740	157328	97823.4	153102	136224	Septin-5 OS=Mus musculus OX=10090 GN=Septin5 PE=1 SV=2
P62962	39	39	55292.9	103579	184896	127784	10187.1	99766	309365	67710.5	413439	258179	147251	161269	143762	166454	132291	113953	213904	103154	183962	158797	Profilin-1 OS=Mus musculus OX=10090 GN=Pfn1 PE=1 SV=2
E9QAY6	49	49	39832.5	77165.6	167726	100050	10512.3	118823	232106	79637.9	344201	246509	106078	120145	130412	130328	136513	135719	160484	121324	153154	151620	MICOS complex subunit MIC60 OS=Mus musculus OX=10090 GN=Immt PE=1 SV=1
A0A0N4SVE0	30	30	42112.7	76620.7	124828	86948.1	4477.07	71676.6	150230	57024.1	235652	165327	112150	119296	97057.7	113261	58139.4	81868.9	103873	86873.3	104854	101687	Electron transferring flavoprotein, beta polypeptide-like OS=Mus musculus OX=10090 GN=Etfbl PE=4 SV=1
A0A0U1RNP5	30	30	42112.7	76620.7	124828	86948.1	4477.07	71676.6	150230	57024.1	235652	165327	112150	119296	97057.7	113261	58139.4	81868.9	103873	86873.3	104854	101687	Electron transfer flavoprotein subunit beta (Fragment) OS=Mus musculus OX=10090 GN=Etfb PE=4 SV=1
Q9JI95	30	30	44210.9	86579.5	186302	123712	11788	132863	375588	74749	522890	344000	117738	134802	144855	161150	153080	151756	259692	113876	232662	211583	CPN10-like protein OS=Mus musculus OX=10090 GN=Hspe1-rs1 PE=3 SV=1
O08709	40	40	35751.6	59753.9	116987	75316.2	4714.85	53391.1	132320	44405.1	192737	137550	95209.8	93034.9	90961	98108.4	61227.3	60983.1	91489.4	67648.8	85758.8	84602.2	Peroxiredoxin-6 OS=Mus musculus OX=10090 GN=Prdx6 PE=1 SV=3
D3Z1U9	31	31	21042.3	35655.5	75612.1	45638.9	4258.03	57477.4	73060.6	43848.9	116964	101803	56037.6	55514.4	58790.4	59450	55295	65650.4	50515.8	66801.5	52043.2	62615.3	NADH dehydrogenase [ubiquinone] flavoprotein 1, mitochondrial OS=Mus musculus OX=10090 GN=Ndufv1 PE=1 SV=1
A0A2R8VHF3	165	165	45668.5	72918.5	179127	82666.2	15527.2	120157	121255	86885.8	203487	163193	121620	113532	139276	107683	201638	137243	83839	132366	90542.1	100374	Tubulin alpha chain (Fragment) OS=Mus musculus OX=10090 GN=Gm49450 PE=3 SV=1
Q9D8Y0	18	18	29892.9	52958.6	106508	68901.7	5103	62714.6	136513	45235.4	188047	108862	79607.6	82454.8	82813.2	89752.7	66267.8	71632.4	94388.9	68913.7	83671.9	66957.5	EF-hand domain-containing protein D2 OS=Mus musculus OX=10090 GN=Efhd2 PE=1 SV=1
H3BJC6	8	8	12814.4	21009.1	47079.9	25974.9	3559.62	30541.4	44529.6	21388	68704.5	58252	34125.5	32710.2	36605.8	33835.1	46225.2	34884	30788.8	32583.4	30569.8	35828.5	S-formylglutathione hydrolase (Fragment) OS=Mus musculus OX=10090 GN=Esd PE=1 SV=1
Q8BH95	41	41	34532.5	56244.2	102325	66583.1	5607.32	55469.6	114633	47282.1	178384	116060	91963.3	87570.4	79560.2	86732.4	72816.9	63357.1	79259.9	72031.8	79372.2	71384.7	Enoyl-CoA hydratase, mitochondrial OS=Mus musculus OX=10090 GN=Echs1 PE=1 SV=1
P62259	69	69	24568.4	52243.9	121060	71860.4	6339.04	71935.8	120782	48623.8	195257	154209	65427.8	81342.1	94127.5	93606.9	82319.3	82164.9	83511.7	74075.9	86880.2	94848.8	14-3-3 protein epsilon OS=Mus musculus OX=10090 GN=Ywhae PE=1 SV=1
A0A1Y7VM65	7	7	38314.7	53136.1	89942.7	61922.4	3156.86	60125.6	137552	38831.1	184265	120203	102036	82731.4	69933	80661.3	40995.1	68675.3	95107.4	59157.3	81989.4	73932.7	Glutaredoxin-1 OS=Mus musculus OX=10090 GN=Glrx PE=1 SV=1
P11798	123	123	46591.9	87753.2	235649	119246	14934.2	146618	214609	96356.1	353529	267863	124079	136629	183225	155332	193937	167468	148387	146794	157304	164754	Calcium/calmodulin-dependent protein kinase type II subunit alpha OS=Mus musculus OX=10090 GN=Camk2a PE=1 SV=2
Q99PT1	25	25	24129	37999.4	82405.3	39480.5	3923.88	44560.9	74600	36784.4	119816	83901.5	64257.7	59163.8	64072.3	51427.8	50955.6	50897.1	51580.3	56039	53312.2	51604.9	Rho GDP-dissociation inhibitor 1 OS=Mus musculus OX=10090 GN=Arhgdia PE=1 SV=3
A0A3Q4EBT3	8	8	21751.5	49377.8	82485.1	57790.6	7110.25	51995.5	154301	33842.8	217944	142682	57926	76879.8	64134.4	75279.1	92334.1	59389.1	106688	51557.8	96974.8	87758.8	Prefoldin subunit 6 OS=Mus musculus OX=10090 GN=Pfdn6 PE=1 SV=1
B1ARR6	98	98	48037.3	66705.5	119038	72357.1	6493.52	92948.5	141266	71047.4	192947	149365	127928	103858	92555.4	94253.9	84325.3	106166	97675.2	108237	85852.2	91869.5	Alpha-enolase (Fragment) OS=Mus musculus OX=10090 GN=Eno1 PE=1 SV=1
A0A2I3BQC0	4	4	21598.2	24871.5	43377.2	35302.2	2232.5	43386.2	64718.2	30077.8	110932	80848.5	57518	38723.8	33726.8	45985	28991	49555.5	44747.8	45821.5	49359.2	49726.8	Predicted gene 7324 (Fragment) OS=Mus musculus OX=10090 GN=Gm7324 PE=4 SV=1
Q6P1B9	79	79	31166.8	54161.1	114648	69209.1	6705.71	74487.8	140824	58314.4	212709	150821	83000.3	84327.1	89141.8	90153.2	87080.8	85079.7	97369.6	88839.1	94645.6	92764.7	Bin1 protein OS=Mus musculus OX=10090 GN=Bin1 PE=1 SV=1
D3YUK4	32	32	26672.8	47101.7	87307.9	65329.8	5340.5	57893.2	108108	45298.4	164684	113621	71032.3	73335.9	67884.2	85099.8	69352	66125.4	74748.7	69009.8	73276.6	69884.3	NADH dehydrogenase [ubiquinone] 1 beta subcomplex subunit 10 (Fragment) OS=Mus musculus OX=10090 GN=Ndufb10 PE=1 SV=1
E9PUV4	8	8	13880.2	34086.1	61227.9	44514	3442.62	44707	72444.6	20512.1	117776	90105.4	36964.2	53071	47606.2	57984.8	44705.9	51064	50089.9	31248.8	52404.4	55420.6	S-phase kinase-associated protein 1A (Fragment) OS=Mus musculus OX=10090 GN=Skp1a PE=1 SV=1
Q9QUR7	17	17	24955.5	45317.4	78159.4	49867.3	6528.76	57116.5	113510	46505.1	162642	123237	66458.6	70557.8	60770.9	64958.1	84783	65238.2	78483.5	70848	72368	75798.8	Peptidyl-prolyl cis-trans isomerase NIMA-interacting 1 OS=Mus musculus OX=10090 GN=Pin1 PE=1 SV=1
P61255	18	18	40933.2	68513.4	128032	80376	6462.56	78465.7	148072	61195.9	230994	148474	109009	106673	99549.1	104699	83923.3	89623.4	102381	93228.9	102782	91321.2	60S ribosomal protein L26 OS=Mus musculus OX=10090 GN=Rpl26 PE=1 SV=1
C0H5X4	19	19	13725.1	27552.2	46555.2	38891.1	2058.42	38427.4	66310.1	24081.6	102633	85452.6	36551.1	42897.6	36197.8	50660	26730.6	43891.5	45848.3	36686.8	45666.3	52558.8	GTPase HRas OS=Mus musculus OX=10090 GN=Hras PE=2 SV=1
A0A087WSL5	51	51	45985.7	87156.3	208978	84340.9	23297.5	173188	140841	129171	231567	205309	122464	135700	162486	109864	302543	197816	97381.4	196787	103037	126279	Tubulin alpha-4A chain (Fragment) OS=Mus musculus OX=10090 GN=Tuba4a PE=1 SV=1
Q99JY9	39	39	20057	32374.4	72718.5	45970.8	4286.18	52632.5	81965.5	35664.6	131574	99982.9	53413.5	50405.7	56540.6	59882.3	55660.5	60116.5	56673	54333.1	58544.2	61496.1	Actin-related protein 3 OS=Mus musculus OX=10090 GN=Actr3 PE=1 SV=3
A0A338P769	54	54	57227.2	93595	180488	137379	6304.52	100383	257048	70233.2	385620	251736	152402	145725	140335	178953	81870.9	114658	177730	106997	171583	154834	Septin 5 OS=Mus musculus OX=10090 GN=Sept5 PE=1 SV=1
D3YYR4	26	26	33490.3	56017.5	106365	86479.5	3978.5	90068	123481	68665.6	210479	166321	89187.7	87217.6	82701.5	112650	51665	102876	85377.9	104609	93653.4	102298	Phosphotransferase (Fragment) OS=Mus musculus OX=10090 GN=Hk1 PE=1 SV=1
D3Z365	26	26	33490.3	56017.5	106365	86479.5	3978.5	90068	123481	68665.6	210479	166321	89187.7	87217.6	82701.5	112650	51665	102876	85377.9	104609	93653.4	102298	Phosphotransferase (Fragment) OS=Mus musculus OX=10090 GN=Hk1 PE=1 SV=1
Q9DB77	71	71	31640.3	52403.1	102437	66282.9	5072.17	74582.4	102903	64756.6	160179	138418	84261.2	81590	79648	86341.4	65867.5	85187.9	71149.9	98653.4	71271.9	85136.1	Cytochrome b-c1 complex subunit 2, mitochondrial OS=Mus musculus OX=10090 GN=Uqcrc2 PE=1 SV=1
Q9CPW4	16	16	23619.2	34884.3	73434.1	40697.2	2232.38	51522.6	76567.4	46015.8	116273	79794.2	62900.2	54313.8	57096.9	53012.8	28989.5	58848.8	52940.6	70102.6	51735.8	49078.7	Actin-related protein 2/3 complex subunit 5 OS=Mus musculus OX=10090 GN=Arpc5 PE=1 SV=3
A0A0U1RPT5	126	126	29400.7	51019.9	110413	72134.2	7960.7	89764.6	199126	55772.4	269688	192548	78296.7	79436.4	85849	93963.5	103378	102529	137681	84966.5	119998	118430	Fructose-bisphosphate aldolase A (Fragment) OS=Mus musculus OX=10090 GN=Aldoa PE=1 SV=1
Q9QUI0	16	16	41182.6	74112	170836	84854.2	9946.62	96894.8	210436	76171.1	313279	208783	109673	115390	132830	110533	129168	110673	145501	116043	139395	128416	Transforming protein RhoA OS=Mus musculus OX=10090 GN=Rhoa PE=1 SV=1
Q9D898	7	7	44066.3	73031.9	127598	77821.7	10819.4	95710.7	104949	92906	161296	126369	117353	113708	99211.6	101372	140502	109320	72564.1	141538	71769	77725	Actin-related protein 2/3 complex subunit 5-like protein OS=Mus musculus OX=10090 GN=Arpc5l PE=1 SV=1
P15105	106	106	36462.6	62407	117960	64599.4	8578.78	81214.4	141097	62454.2	214523	156910	97103.3	97166	91717.1	84148.5	111405	92763	97558.4	95145.8	95452.8	96510	Glutamine synthetase OS=Mus musculus OX=10090 GN=Glul PE=1 SV=6
P42669	55	55	32817.9	56743.6	106150	72966.9	4112.05	57037.2	134959	44705	196213	127440	87397.3	88348.1	82534.6	95048.2	53399.4	65147.6	93314.4	68105.7	87305.7	78383.8	Transcriptional activator protein Pur-alpha OS=Mus musculus OX=10090 GN=Pura PE=1 SV=1
Q60930	54	54	42161.3	73714.1	127456	101367	4357.8	103133	189550	69476	296292	221740	112280	114771	99101	132043	56590.5	117798	131060	105843	131836	136385	Voltage-dependent anion-selective channel protein 2 OS=Mus musculus OX=10090 GN=Vdac2 PE=1 SV=2
G3UX26	54	54	42161.3	73714.1	127456	101367	4357.8	103133	189550	69476	296292	221740	112280	114771	99101	132043	56590.5	117798	131060	105843	131836	136385	Voltage-dependent anion-selective channel protein 2 OS=Mus musculus OX=10090 GN=Vdac2 PE=1 SV=1
A0A286YDH1	27	27	23890.5	37787.7	66613.4	41595.4	4947.56	42520	93538.3	34278.1	122305	83453.4	63622.6	58834	51793.6	54182.9	64249.2	48566	64674.8	52220.7	54419.9	51329.2	Heterogeneous nuclear ribonucleoprotein K (Fragment) OS=Mus musculus OX=10090 GN=Hnrnpk PE=1 SV=1
O70493	16	16	36369.2	55248.1	105446	56820.1	6368.81	62882.2	120958	55060.3	175345	110019	96854.9	86019.5	81987.3	74015	82705.9	71823.8	83633.5	83881.7	78020.5	67668.6	Sorting nexin-12 OS=Mus musculus OX=10090 GN=Snx12 PE=1 SV=1
D3YWS3	19	19	18929.4	27559.3	55471.2	37328.1	2423.26	33148.7	80786.1	24399.8	114786	70650.7	50410.4	42908.8	43130.3	48624.2	31468.5	37862.1	55857.5	37171.7	51073.9	43454.6	Profilin OS=Mus musculus OX=10090 GN=Pfn2 PE=1 SV=1
P29758	27	27	17014.8	36372.2	54380.6	41737.3	2296.3	38635.5	56465.8	29964.7	88230.2	75368.8	45311.8	56630.4	42282.3	54367.7	29819.7	44129.1	39041.6	45649.4	39258	46356.6	Ornithine aminotransferase, mitochondrial OS=Mus musculus OX=10090 GN=Oat PE=1 SV=1
Q6P1J1	124	124	35707.7	63326.2	126216	81944.6	6311.24	81091.8	154026	62804.6	243849	178382	95093	98597	98136.7	106743	81958.2	92622.9	106498	95679.6	108502	109717	Crmp1 protein OS=Mus musculus OX=10090 GN=Crmp1 PE=1 SV=1
Q3TUE8	24	24	26773.7	52599.3	100213	75041.8	8631.04	87150.7	139632	67576.7	207952	168941	71300.9	81895.5	77918.5	97750.9	112083	99543.4	96545.5	102950	92528.7	103910	4-aminobutyrate aminotransferase, mitochondrial OS=Mus musculus OX=10090 GN=Abat PE=1 SV=1
P62082	26	26	55665.1	85591.5	155044	123235	9051.96	96608.6	246378	73098.4	344550	227587	148242	133264	120551	160529	117550	110346	170353	111362	153309	139981	40S ribosomal protein S7 OS=Mus musculus OX=10090 GN=Rps7 PE=2 SV=1
A0A2I3BR94	20	20	25922.1	47450.3	115395	64151.4	4947.65	45657.9	167356	36686.6	215132	124845	69032.9	73878.5	89722.9	83564.9	64250.6	52150.2	115714	55889.8	95723.6	76788.1	Glia maturation factor beta (Fragment) OS=Mus musculus OX=10090 GN=Gmfb PE=1 SV=1
A0A0U1RNQ6	8	8	26688.2	45882.5	101328	48331.9	9253.5	60644.4	90342.2	51080.9	134078	109222	71073.5	71437.5	78785.2	62957.8	120167	69267.8	62464.8	77819	59658.1	67178.9	Elongation factor Tu, mitochondrial (Fragment) OS=Mus musculus OX=10090 GN=Tufm PE=1 SV=1
A0A087WQR0	19	19	58662.9	91815.6	173535	118642	15787.2	126515	230857	97164.2	335983	247171	156225	142954	134929	154546	205014	144505	159621	148025	149497	152027	NADH-ubiquinone oxidoreductase 75 kDa subunit, mitochondrial (Fragment) OS=Mus musculus OX=10090 GN=Ndufs1 PE=1 SV=1
E0CYV0	31	31	38276.3	55362.9	109515	70695.7	8537.84	68821.9	149852	60016.9	200347	135734	101934	86198.3	85150.6	92089.6	110873	78608.2	103612	91432.8	89145.1	83485.6	Protein-L-isoaspartate O-methyltransferase OS=Mus musculus OX=10090 GN=Pcmt1 PE=1 SV=1
O70251	14	14	14281.3	23643.2	47300.1	26657.8	2551.43	23229.7	73111.1	15050	98599.7	58067.1	38032.2	36811.6	36776.9	34724.5	33132.9	26532.6	50550.8	22927.6	43871.9	35714.9	Elongation factor 1-beta OS=Mus musculus OX=10090 GN=Eef1b PE=1 SV=5
P15532	24	24	42572.3	76734	150675	82685.7	7047.42	85378	147251	70456.1	228455	170586	113374	119473	117154	107708	91518.4	97518.7	101813	107336	101652	104922	Nucleoside diphosphate kinase A OS=Mus musculus OX=10090 GN=Nme1 PE=1 SV=1
A0A2I3BQM5	5	5	26637.4	49161.2	93461.2	49378.2	0	54475	97630.4	41068.2	115628	110329	70937.8	76542.4	72668.8	64320.8	NA	62220.8	67504.2	62565.2	51448.8	67859.4	Protein NDRG2 (Fragment) OS=Mus musculus OX=10090 GN=Ndrg2 PE=1 SV=1
A0A2I3BQR5	5	5	26637.4	49161.2	93461.2	49378.2	0	54475	97630.4	41068.2	115628	110329	70937.8	76542.4	72668.8	64320.8	NA	62220.8	67504.2	62565.2	51448.8	67859.4	Protein NDRG2 (Fragment) OS=Mus musculus OX=10090 GN=Ndrg2 PE=1 SV=1
A0A1Y7VKP8	10	10	57318.5	102715	183691	136688	11417	131974	291495	92011.4	408428	292402	152645	159924	142825	178054	148262	150741	201548	140175	181732	179847	NADH dehydrogenase [ubiquinone] iron-sulfur protein 6, mitochondrial OS=Mus musculus OX=10090 GN=Ndufs6 PE=1 SV=1
H3BLL4	58	58	15965.8	28907.2	54302.7	32136.4	5038.46	39707.5	59809	33603.4	90125.2	64978.5	42518.3	45007.4	42221.7	41861.4	65429.7	45353.4	41353.3	51192.9	40101.2	39965.8	Heterogeneous nuclear ribonucleoprotein K OS=Mus musculus OX=10090 GN=Hnrnpk PE=1 SV=1
Q8CGP2	162	162	130492	193557	343759	218334	17697.6	213581	425207	174676	722619	450991	347513	301363	267283	284407	229823	243952	294001	266111	321533	277391	Histone H2B type 1-P OS=Mus musculus OX=10090 GN=Hist1h2bp PE=1 SV=3
P10853	161	161	131124	194504	345391	219365	17775.9	214541	427387	175492	726378	453316	349196	302838	268552	285751	230840	245050	295508	267354	323205	278821	Histone H2B type 1-F/J/L OS=Mus musculus OX=10090 GN=H2bc7 PE=1 SV=2
Q8BXU5	65	65	119202	211867	377600	258974	13600.2	199682	420137	161156	628184	408866	317446	329872	293596	337347	176614	228078	290495	245514	279513	251481	Endophilin-A1 OS=Mus musculus OX=10090 GN=Sh3gl2 PE=1 SV=1
A0A1L1SU70	18	18	42199.9	70490.3	131084	83715.6	3960	84124.8	159283	61551.3	216453	167031	112382	109751	101922	109050	51424.7	96087.1	110133	93770.3	96311.5	102735	Tropomodulin 2, isoform CRA_c OS=Mus musculus OX=10090 GN=Tmod2 PE=1 SV=1
G3UZJ4	95	95	59032.3	100972	187396	106835	15593.1	151358	201165	137554	314254	267476	157209	157210	145706	139166	202494	172881	139091	209557	139829	164516	Peroxiredoxin-5, mitochondrial OS=Mus musculus OX=10090 GN=Prdx5 PE=1 SV=1
P61979	73	73	19137.7	33008.3	60420.1	35906.7	5486.89	42513.5	73866.7	35555.8	104274	72591.5	50965.2	51392.6	46978.1	46772.6	71253.1	48558.5	51073.2	54167.3	46396.9	44648.4	Heterogeneous nuclear ribonucleoprotein K OS=Mus musculus OX=10090 GN=Hnrnpk PE=1 SV=1
B2M1R6	71	71	20108	34750.4	63076.6	37307.4	5780.33	44033.9	77154.9	37251.8	109017	75980.9	53549.4	54105.1	49043.6	48597.1	75063.7	50295.1	53346.8	56751.1	48507.4	46733.1	Heterogeneous nuclear ribonucleoprotein K OS=Mus musculus OX=10090 GN=Hnrnpk PE=1 SV=1
A0A338P6R8	51	51	47423.2	74465.9	149341	112171	5336.24	78835.6	197237	57146.4	299338	198308	126293	115941	116117	146117	69296.7	90045.9	136375	87059.6	133192	121973	Predicted gene, 49601 OS=Mus musculus OX=10090 GN=Gm49601 PE=3 SV=1
D3Z6Z0	18	18	44619.9	71401.8	136935	81533.3	8731	84355.7	174543	76222.3	240859	184249	118827	111170	106471	106207	113381	96350.9	120684	116121	107171	113326	Sorting nexin-3 OS=Mus musculus OX=10090 GN=Snx3 PE=1 SV=1
B0R0E9	77	77	15331.1	25605.7	44633.6	28925.9	3246.77	45673.9	61545	35796.9	90629.4	73630.6	40827.9	39867	34703.6	37679.1	42162.6	52168.4	42553.6	54534.7	40325.6	45287.5	Creatine kinase U-type, mitochondrial (Fragment) OS=Mus musculus OX=10090 GN=Ckmt1 PE=1 SV=1
Q9WTT4	36	36	23566.2	44335.4	95285.4	64272.9	6407.53	71861.2	174586	48508	230604	171523	62759	69028.8	74087	83723.1	83208.7	82079.7	120714	73899.5	102608	105498	V-type proton ATPase subunit G 2 OS=Mus musculus OX=10090 GN=Atp6v1g2 PE=1 SV=1
B0V2H4	36	36	23566.2	44335.4	95285.4	64272.9	6407.53	71861.2	174586	48508	230604	171523	62759	69028.8	74087	83723.1	83208.7	82079.7	120714	73899.5	102608	105498	V-type proton ATPase subunit G OS=Mus musculus OX=10090 GN=Atp6v1g2 PE=1 SV=1
P80314	49	49	20303.4	34277.6	60845	48359.6	2997.82	40331.1	73838.5	35719.1	112452	85133.8	54069.7	53369	47308.5	62994.1	38929.7	46065.9	51053.7	54416	50035.7	52362.6	T-complex protein 1 subunit beta OS=Mus musculus OX=10090 GN=Cct2 PE=1 SV=4
Q8BFR5	46	46	44848.1	76242.6	150612	93157.6	8489.8	90593.1	169726	72626	255465	178932	119435	118708	117106	121349	110249	103475	117353	110642	113670	110055	Elongation factor Tu, mitochondrial OS=Mus musculus OX=10090 GN=Tufm PE=1 SV=1
D3Z2H9	54	54	29317.4	54035.9	101212	63893.4	7398.67	73314.6	150986	55281.3	226833	146231	78074.9	84132.2	78695.1	83228.8	96079.6	83739.8	104396	84218.3	100930	89941.8	Tropomyosin 3, related sequence 7 OS=Mus musculus OX=10090 GN=Tpm3-rs7 PE=3 SV=1
O88685	40	40	29111	46231.2	89680.8	54915.1	4578.12	56361	102145	46590.2	161356	115569	77525.2	71980.5	69729.2	71533.5	59451.8	64375.2	70625.4	70977.6	71795.6	71082.4	26S proteasome regulatory subunit 6A OS=Mus musculus OX=10090 GN=Psmc3 PE=1 SV=2
P63213	14	14	59668.1	98894.9	224352	111514	11577.3	125866	218598	94169.4	300020	305613	158902	153976	174441	145261	150344	143764	151145	143463	133495	187973	Guanine nucleotide-binding protein G(I)/G(S)/G(O) subunit gamma-2 OS=Mus musculus OX=10090 GN=Gng2 PE=1 SV=2
Q91VI7	36	36	13019.2	21332	38633.3	24784.1	2852.89	28651.9	43897.5	25153.7	68117.9	55722.5	34671.2	33213.1	30038.1	32284.1	37047.7	32725.9	30351.5	38320.1	30309	34272.8	Ribonuclease inhibitor OS=Mus musculus OX=10090 GN=Rnh1 PE=1 SV=1
A0A1B0GSG5	36	36	13019.2	21332	38633.3	24784.1	2852.89	28651.9	43897.5	25153.7	68117.9	55722.5	34671.2	33213.1	30038.1	32284.1	37047.7	32725.9	30351.5	38320.1	30309	34272.8	Ribonuclease inhibitor OS=Mus musculus OX=10090 GN=Rnh1 PE=1 SV=1
P18872	86	86	32646	58581.9	135085	79780.3	7637.56	82388.8	149286	49394.4	230142	169370	86939.3	91210.2	105032	103924	99181.9	94104.4	103221	75249.9	102402	104174	Guanine nucleotide-binding protein G(o) subunit alpha OS=Mus musculus OX=10090 GN=Gnao1 PE=1 SV=3
Q9D819	19	19	38487	74278.3	134674	95335.5	5821.21	102503	198761	78231.3	275725	199626	102495	115649	104713	124186	75594.5	117079	137429	119182	122685	122784	Inorganic pyrophosphatase OS=Mus musculus OX=10090 GN=Ppa1 PE=1 SV=1
A0A494B908	16	16	11807.2	22368.3	65419.6	28737.3	2944.69	29989.8	70140.8	26938.1	101983	79530	31443.4	34826.6	50865.5	37433.7	38239.7	34254	48497	41038.4	45377.6	48916	Glutathione S-transferase P 1 (Fragment) OS=Mus musculus OX=10090 GN=Gstp1 PE=1 SV=1
Q9D8W7	10	10	30871.7	53040.7	82083.7	67331.3	3971.4	50395.8	97053.4	45604.7	143107	113569	82214.1	82582.7	63822.2	87707	51572.8	57561.8	67105.1	69476.5	63675.9	69852.3	OCIA domain-containing protein 2 OS=Mus musculus OX=10090 GN=Ociad2 PE=1 SV=1
D3YV98	119	119	25334.2	41646.2	86690.3	54630.4	6831.07	74690.8	130887	51221.8	179515	135824	67467.3	64841.7	67404.1	71162.5	88708.7	85311.7	90498.5	78033.8	79875.6	83541	Fructose-bisphosphate aldolase A (Fragment) OS=Mus musculus OX=10090 GN=Aldoa PE=1 SV=1
O70492	16	16	46517.9	72391.9	136663	84236.4	7490.94	84845.4	177951	76648.4	244179	188529	123882	112712	106259	109728	97277.7	96910.3	123040	116770	108648	115958	Sorting nexin-3 OS=Mus musculus OX=10090 GN=Snx3 PE=1 SV=3
A0A494BAW8	7	7	35666.6	66639.7	96866	64942.4	6665.29	70811.3	100966	66953.9	152511	123090	94983.6	103756	75316	84595.1	86556	80880.6	69810.3	102001	67860.3	75708.4	NADH dehydrogenase [ubiquinone] iron-sulfur protein 8, mitochondrial (Fragment) OS=Mus musculus OX=10090 GN=Ndufs8 PE=1 SV=1
A0A0J9YUN4	151	151	37972.6	66101.6	149918	86293.7	8425.8	93005.3	155516	65215.4	238102	166998	101125	102918	116565	112408	109418	106231	107528	99352.5	105944	102715	Dynamin-1 OS=Mus musculus OX=10090 GN=Dnm1 PE=1 SV=1
P48758	25	25	34313.8	67124.8	123593	79798.8	8152.92	102434	173946	70676.1	264653	173787	91380.8	104511	96096.8	103948	105874	117000	120271	107672	117758	106891	Carbonyl reductase [NADPH] 1 OS=Mus musculus OX=10090 GN=Cbr1 PE=1 SV=3
D3Z0K1	10	10	18377.7	34295.1	58757.6	54273.1	2638.3	54187.4	67985.7	43152.4	105898	93470.1	48941.4	53396.3	45685.6	70697.1	34261	61892.5	47006.9	65740.4	47119.4	57490.2	NADH dehydrogenase [ubiquinone] flavoprotein 1, mitochondrial (Fragment) OS=Mus musculus OX=10090 GN=Ndufv1 PE=1 SV=1
D6RHL2	25	25	42106.2	70380.1	128844	85564.1	4422.88	90365	140222	79885.2	224421	150972	112133	109580	100180	111458	57435.6	103215	96953	121701	99856.5	92857.7	Beta-soluble NSF attachment protein OS=Mus musculus OX=10090 GN=Napb PE=1 SV=1
A0A338P7G3	16	16	52435.5	103308	195474	143169	6857.19	111603	301803	70204.4	445512	248267	139641	160847	151987	186495	89048.1	127474	208675	106953	198233	152701	ATP synthase, H+-transporting, mitochondrial F1 complex, O subunit (Fragment) OS=Mus musculus OX=10090 GN=Atp5o PE=1 SV=1
A0A1Y7VJ86	5	5	30615.2	51680.2	106719	69732.6	4619.8	52804.8	110923	47197.8	141362	105636	81531.4	80464.4	82977.4	90835.2	59993	60313.4	76695	71903.6	62899.2	64972.8	Peptidylprolyl isomerase (Fragment) OS=Mus musculus OX=10090 GN=Fkbp3 PE=1 SV=1
P60335	40	40	17701.4	31009.1	48584.4	37152.9	2898.22	36083.7	60540.4	25746.4	88965.6	74170.4	47140.3	48280.1	37775.5	48395.9	37636.3	41214.4	41859	39223.1	39585.2	45619.5	Poly(rC)-binding protein 1 OS=Mus musculus OX=10090 GN=Pcbp1 PE=1 SV=1
A0A1Y7VM38	13	13	55546.5	94484.4	174440	120536	9733.77	116185	255539	95992.9	351620	252836	147926	147110	135632	157013	126404	132706	176687	146241	156455	155511	NADH dehydrogenase [ubiquinone] iron-sulfur protein 6, mitochondrial OS=Mus musculus OX=10090 GN=Ndufs6 PE=1 SV=1
P28652	123	123	38797.2	73647.5	197292	100251	11142.3	120259	201469	78733.9	319398	233422	103321	114667	153401	130589	144695	137360	139302	119947	142117	143571	Calcium/calmodulin-dependent protein kinase type II subunit beta OS=Mus musculus OX=10090 GN=Camk2b PE=1 SV=2
Q62188	87	87	28553.9	47107	93071.3	58989.7	4130.45	59095	111896	49293.7	171135	119121	76041.7	73344.1	72365.6	76841.1	53638.2	67498.1	77367.8	75096.3	76147.1	73267.4	Dihydropyrimidinase-related protein 3 OS=Mus musculus OX=10090 GN=Dpysl3 PE=1 SV=1
Q3TT92	87	87	28553.9	47107	93071.3	58989.7	4130.45	59095	111896	49293.7	171135	119121	76041.7	73344.1	72365.6	76841.1	53638.2	67498.1	77367.8	75096.3	76147.1	73267.4	Dihydropyrimidinase-related protein 3 OS=Mus musculus OX=10090 GN=Dpysl3 PE=1 SV=1
E9PWE8	87	87	28553.9	47107	93071.3	58989.7	4130.45	59095	111896	49293.7	171135	119121	76041.7	73344.1	72365.6	76841.1	53638.2	67498.1	77367.8	75096.3	76147.1	73267.4	Dihydropyrimidinase-related protein 3 OS=Mus musculus OX=10090 GN=Dpysl3 PE=1 SV=1
Q3UJQ9	77	77	23565.3	39387.9	72746.8	46429.4	3395.4	36290.6	81114.7	29868.7	116355	89561.2	62756.6	61325.7	56562.4	60479.7	44092.8	41450.8	56084.7	45503.2	51772.1	55085.9	Succinyl-CoA:3-ketoacid-coenzyme A transferase OS=Mus musculus OX=10090 GN=Oxct1 PE=1 SV=1
P05202	86	86	45620.5	83664.6	158552	112161	7194.43	95303.2	208945	73468	314595	217784	121492	130263	123279	146104	93427.4	108855	144470	111925	139981	133952	Aspartate aminotransferase, mitochondrial OS=Mus musculus OX=10090 GN=Got2 PE=1 SV=1
S4R223	13	13	80915.5	143391	253886	179623	14947.2	168679	383946	122091	539707	342096	215487	223256	197404	233982	194106	192666	265471	186001	240145	210412	40S ribosomal protein S19 OS=Mus musculus OX=10090 GN=Rps19 PE=1 SV=1
G3UYQ0	3	3	30681.7	48153.3	84966.7	54532.3	8264.33	68284	92350	58006	169465	100826	81708	74973.3	66064	71034.7	107321	77993.7	63853	88369	75404	62014.3	Septin 2 (Fragment) OS=Mus musculus OX=10090 GN=Sept2 PE=1 SV=1
A2AWI7	39	39	34285.4	53778.6	104513	70907.6	5138.13	69542.3	149222	59608.5	210239	143974	91305.3	83731.6	81261.8	92365.6	66724	79431.1	103176	90810.6	93546.4	88553.8	Endophilin-B2 OS=Mus musculus OX=10090 GN=Sh3glb2 PE=1 SV=1
A2AGN7	37	37	31182.6	49240.7	95280.4	58798.2	4721.65	59517.3	108531	49249.7	171505	123059	83042.3	76666.2	74083.1	76591.7	61315.6	67980.4	75041	75029.3	76311.8	75689.3	26S proteasome regulatory subunit 6A OS=Mus musculus OX=10090 GN=Psmc3 PE=1 SV=1
Q5SVI0	116	116	41284.5	78762	209724	106651	11857.7	127162	214961	83639.3	340376	247703	109945	122630	163066	138926	153986	145244	148630	127420	151452	152354	Calcium/calmodulin-dependent protein kinase type II subunit beta OS=Mus musculus OX=10090 GN=Camk2b PE=1 SV=1
Q5SVI2	116	116	41284.5	78762	209724	106651	11857.7	127162	214961	83639.3	340376	247703	109945	122630	163066	138926	153986	145244	148630	127420	151452	152354	Calcium/calmodulin-dependent protein kinase type II subunit beta OS=Mus musculus OX=10090 GN=Camk2b PE=1 SV=1
Q91YT0	36	36	34032.6	51981	104022	63811.5	5793	72927.6	116847	62355.1	184719	145880	90631.9	80932.9	80879.8	83122.1	75228.3	83297.6	80791.1	94994.9	82191.4	89725.7	NADH dehydrogenase [ubiquinone] flavoprotein 1, mitochondrial OS=Mus musculus OX=10090 GN=Ndufv1 PE=1 SV=1
D3YUM1	36	36	34032.6	51981	104022	63811.5	5793	72927.6	116847	62355.1	184719	145880	90631.9	80932.9	80879.8	83122.1	75228.3	83297.6	80791.1	94994.9	82191.4	89725.7	NADH dehydrogenase [ubiquinone] flavoprotein 1, mitochondrial OS=Mus musculus OX=10090 GN=Ndufv1 PE=1 SV=1
B7FAU8	21	21	63980	90890.8	172469	106761	5421.52	91873.7	200478	71069.9	297640	192597	170385	141514	134100	139069	70404.2	104938	138616	108272	132436	118460	Rab GDP dissociation inhibitor (Fragment) OS=Mus musculus OX=10090 GN=Gdi1 PE=1 SV=1
P21460	22	22	57960.7	103815	152483	121588	6812.36	116781	188955	104234	270356	245990	154355	161637	118560	158383	88465.8	133388	130649	158796	120296	151301	Cystatin-C OS=Mus musculus OX=10090 GN=Cst3 PE=1 SV=2
A0A087WQS4	82	82	54966.8	93329.9	251540	105245	21274.8	184118	184166	130435	304934	260210	146382	145312	195580	137095	276277	210300	127337	198712	135682	160047	Tubulin alpha-4A chain (Fragment) OS=Mus musculus OX=10090 GN=Tuba4a PE=1 SV=1
Q9CQV8	46	46	38575.1	67869.2	142088	82717.9	7042.72	89351.6	156810	60284.7	247019	173054	102729	105670	110478	107750	91457.2	102057	108423	91840.7	109912	106440	14-3-3 protein beta/alpha OS=Mus musculus OX=10090 GN=Ywhab PE=1 SV=3
A0A1D5RM20	187	187	123276	207840	407525	229570	35148.5	361084	387609	244408	644728	494264	328297	323602	316863	299044	456443	412431	268004	372345	286875	304007	Actin, alpha skeletal muscle (Fragment) OS=Mus musculus OX=10090 GN=Acta1 PE=3 SV=1
Q80X35	50	50	45440	81415.4	153803	94081.3	10324.6	109680	178113	85649.3	267031	171649	121011	126762	119586	122552	134076	125277	123152	130483	118817	105576	Microtubule-associated protein OS=Mus musculus OX=10090 GN=Map2 PE=1 SV=1
Q80ZL4	50	50	45440	81415.4	153803	94081.3	10324.6	109680	178113	85649.3	267031	171649	121011	126762	119586	122552	134076	125277	123152	130483	118817	105576	Microtubule-associated protein OS=Mus musculus OX=10090 GN=Map2 PE=1 SV=1
E9Q453	46	46	29930.6	55611.7	104258	75262.2	7827.91	72888.4	172331	52719.7	262202	158347	79708	86585.7	81063.8	98038	101654	83253	119154	80315.7	116668	97394.3	Tropomyosin alpha-1 chain OS=Mus musculus OX=10090 GN=Tpm1 PE=1 SV=1
A0A0U1RNK9	14	14	76731.1	146328	233421	169065	7283.29	128829	291086	96704.9	457654	315060	204343	227828	181492	220228	94581.2	147149	201265	147325	203635	193783	Electron transfer flavoprotein subunit beta (Fragment) OS=Mus musculus OX=10090 GN=Etfb PE=1 SV=2
P61264	62	62	49313.3	102620	216222	125458	13384.2	135151	208084	72557.3	316439	267424	131326	159776	168119	163425	173809	154370	143875	110538	140801	164484	Syntaxin-1B OS=Mus musculus OX=10090 GN=Stx1b PE=1 SV=1
Q60864	59	59	68432.2	100156	211639	125205	8857.42	116463	282820	83374.4	402750	234655	182242	155940	164556	163095	115023	133024	195550	127017	179205	144329	Stress-induced-phosphoprotein 1 OS=Mus musculus OX=10090 GN=Stip1 PE=1 SV=1
O35127	12	12	20437.8	38572.3	84337.8	49410.2	6741.75	54444	92980.2	41671.4	143301	113601	54427.8	60055.7	65574.8	64362.6	87548.8	62185.7	64288.9	63484.2	63762.1	69872.2	Protein C10 OS=Mus musculus OX=10090 GN=Grcc10 PE=1 SV=1
D3Z4A4	13	13	58129.2	77959.4	122928	105025	3876.62	93095.9	160900	80552.1	214872	183286	154804	121381	95580.2	136808	50341.8	106334	111251	122717	95607.9	112733	Peroxiredoxin-2 (Fragment) OS=Mus musculus OX=10090 GN=Prdx2 PE=1 SV=8
P38647	109	109	34320.2	56715.4	112076	72612	5763.2	77059.2	147629	56210.7	217219	151020	91397.9	88304.2	87142.6	94585.8	74841.3	88016.8	102075	85634.2	96652.1	92887.5	Stress-70 protein, mitochondrial OS=Mus musculus OX=10090 GN=Hspa9 PE=1 SV=3
Q9D051	92	92	42716.2	75307.8	131681	90587	5622.39	85632.9	184249	66649.1	277060	202847	113758	117252	102386	118001	73012.7	97809.7	127395	101537	123279	124764	Pyruvate dehydrogenase E1 component subunit beta, mitochondrial OS=Mus musculus OX=10090 GN=Pdhb PE=1 SV=1
Q9CR68	39	39	33394.1	59033.1	120889	68477.4	7060.69	70452.5	133282	53188.5	200953	149372	88931.6	91912.9	93994.5	89200	91690.6	80470.5	92154.9	81030.1	89414.6	91873.9	Cytochrome b-c1 complex subunit Rieske, mitochondrial OS=Mus musculus OX=10090 GN=Uqcrfs1 PE=1 SV=1
V9GXE7	7	7	22155.4	29839.4	69742.6	36643	5555.14	42058	85169.6	33314.4	110100	87600.9	59001.9	46459	54226.6	47731.7	72139.4	48038.3	58888.1	50752.7	48989.4	53880	Striatin-4 (Fragment) OS=Mus musculus OX=10090 GN=Strn4 PE=1 SV=1
P45591	28	28	55701	109816	238447	158507	12763	147939	461009	68280	636332	376519	148337	170981	185400	206474	165741	168977	318755	104021	283139	231585	Cofilin-2 OS=Mus musculus OX=10090 GN=Cfl2 PE=1 SV=1
A2AKJ2	19	19	50096.4	91680.7	134345	84621	8023.68	64208.4	115358	66849.8	272930	152017	133412	142744	104457	110229	104196	73338.6	79761.8	101842	121441	93500.6	Vimentin (Fragment) OS=Mus musculus OX=10090 GN=Vim PE=1 SV=2
Q91WS0	20	20	72745.1	104152	272930	130484	12754.6	102539	228216	80013.6	356475	247053	193728	162161	212211	169972	165633	117121	157795	121897	158615	151955	CDGSH iron-sulfur domain-containing protein 1 OS=Mus musculus OX=10090 GN=Cisd1 PE=1 SV=1
D6RI21	2	2	2977	4669	10950.5	5804	1014.5	5809	14401.5	3253.5	18050	13255.5	7927.5	7269	8514	7560	13174	6634.5	9957.5	4956	8031	8152.5	Lysophosphatidylserine lipase ABHD12 OS=Mus musculus OX=10090 GN=Abhd12 PE=1 SV=1
D3YWR7	36	36	69211.8	91861.3	201580	114945	8489.67	135945	245201	129756	373424	206656	184318	143026	156735	149729	110248	155277	169539	197677	166156	127107	Dihydropteridine reductase OS=Mus musculus OX=10090 GN=Qdpr PE=1 SV=1
P67984	16	16	16383.2	32173.1	66991.9	36612.3	3961.56	35837.8	77448.6	32986.3	112394	79639	43629.8	50092.3	52087.8	47691.7	51444.8	40933.7	53549.7	50252.8	50009.9	48983.1	60S ribosomal protein L22 OS=Mus musculus OX=10090 GN=Rpl22 PE=1 SV=2
A0A1B0GRJ5	3	3	15405.7	19604	29313.7	19941	1262.67	25261.7	35327.7	22558.3	49691.7	44525.3	41026.3	30522.7	22791.7	25975.3	16397	28853.3	24426	34366	22110	27385.7	Predicted gene 45799 (Fragment) OS=Mus musculus OX=10090 GN=Gm45799 PE=1 SV=1
D6RG99	3	3	15405.7	19604	29313.7	19941	1262.67	25261.7	35327.7	22558.3	49691.7	44525.3	41026.3	30522.7	22791.7	25975.3	16397	28853.3	24426	34366	22110	27385.7	Mitochondrial import inner membrane translocase subunit Tim10 B OS=Mus musculus OX=10090 GN=Timm10b PE=1 SV=1
Q9R0P5	40	40	46384.2	84958.6	182224	124900	8736.17	90559.8	290994	49045.9	405133	252256	123526	132278	141684	162698	113449	103437	201202	74718.9	180266	155155	Destrin OS=Mus musculus OX=10090 GN=Dstn PE=1 SV=3
Q8BWF0	73	73	39218	67704.7	126631	78602.6	6743.4	91518.1	134337	69438.4	202615	171889	104441	105414	98459.2	102389	87570.3	104532	92884.2	105786	90154	105723	Succinate-semialdehyde dehydrogenase, mitochondrial OS=Mus musculus OX=10090 GN=Aldh5a1 PE=1 SV=1
D3YW94	4	4	3267.5	8949.75	11552.8	6813.75	486.75	8664.5	13881.2	9669.5	20131.8	15324.8	8701.5	13934.2	8982.25	8875.25	6320.75	9896	9597.25	14730.8	8957.25	9425.25	Small ubiquitin-related modifier 2 OS=Mus musculus OX=10090 GN=Sumo2 PE=4 SV=1
P39053	146	146	36751.6	64644.8	145722	84102.4	8173.41	91650.9	151141	65053.3	230569	162913	97873	100650	113303	109554	106140	104684	104503	99105.5	102592	100203	Dynamin-1 OS=Mus musculus OX=10090 GN=Dnm1 PE=1 SV=2
O08749	75	75	68984.4	119449	210681	135587	15648	167696	250724	134092	366997	301169	183713	185978	163811	176619	203207	191543	173358	204284	163297	185240	Dihydrolipoyl dehydrogenase, mitochondrial OS=Mus musculus OX=10090 GN=Dld PE=1 SV=2
P63276	18	18	30358.1	47754.9	100330	49896.3	5425.61	47056.4	116774	45744.3	157573	94163.1	80846.4	74352.8	78009.3	64995.9	70457.4	53747.7	80740.6	69689.2	70112.3	57916.4	40S ribosomal protein S17 OS=Mus musculus OX=10090 GN=Rps17 PE=1 SV=2
A0A0J9YUE9	143	143	37693.8	66249.4	148841	85812	8379.01	93539.3	154203	66365.3	235394	165670	100382	103148	115728	111781	108811	106840	106620	101104	104739	101898	Dynamin-1 OS=Mus musculus OX=10090 GN=Dnm1 PE=1 SV=1
A0A286YE28	65	65	40271.3	70528.2	147265	83467.1	7899.98	84701.9	176332	62482.8	277679	182604	107246	109810	114503	108726	102590	96746.3	121921	95189.4	123554	112313	Transketolase (Fragment) OS=Mus musculus OX=10090 GN=Tkt PE=1 SV=1
Q01768	17	17	38582.8	55285.1	91550.5	63257.1	5234.59	65541.5	88398	62589.2	127993	99472.7	102750	86077.2	71182.9	82399.8	67976.7	74861.3	61120.7	95351.5	56950.7	61182.2	Nucleoside diphosphate kinase B OS=Mus musculus OX=10090 GN=Nme2 PE=1 SV=1
P40124	34	34	16394.4	28076.1	80357.2	39853.7	4470.97	39171.7	83657.6	27428.4	130107	92110.3	43659.8	43713.4	62479.9	51913.9	58060.3	44741.5	57842.9	41785.5	57891.4	56653.8	Adenylyl cyclase-associated protein 1 OS=Mus musculus OX=10090 GN=Cap1 PE=1 SV=4
Q80VB6	39	39	20241.1	35549.2	64013	44827	3005.62	44019	80896.2	30911.2	125933	85677.4	53903.8	55349.1	49771.8	58392.4	39030.9	50278.2	55933.6	47091.4	56033.9	52697.1	Dclk1 protein OS=Mus musculus OX=10090 GN=Dclk1 PE=1 SV=1
A2AMW0	35	35	23644.2	43230	99933.7	57288.1	4683.34	69744.3	127553	42225.3	190411	143697	62966.7	67307.7	77701.3	74624.5	60818.2	79661.7	88193.3	64327.9	84723.8	88383.5	F-actin-capping protein subunit beta OS=Mus musculus OX=10090 GN=Capzb PE=1 SV=1
D3Z0Y2	36	36	36097.8	59657.1	117761	78176.6	4509.08	52118.4	133358	42945.8	195542	139144	96131.8	92884.3	91562.5	101834	58555.2	59529.4	92207.4	65425.6	87006.8	85582.9	Peroxiredoxin-6 OS=Mus musculus OX=10090 GN=Prdx6 PE=1 SV=1
B1ARA3	13	13	53069.6	88213	166581	102942	8336.77	100062	192719	77963	300179	189761	141330	137345	129522	134095	108262	114290	133251	118773	133566	116716	60S ribosomal protein L26 (Fragment) OS=Mus musculus OX=10090 GN=Rpl26 PE=1 SV=1
A0A087WRB4	73	73	49194.4	88712.4	250714	94337.5	21978.7	174774	177771	120894	298522	247842	131010	138123	194938	122886	285418	199627	122916	184177	132828	152440	Tubulin alpha-4A chain (Fragment) OS=Mus musculus OX=10090 GN=Tuba4a PE=1 SV=1
A2AKV2	20	20	27390.2	46188.5	104632	53407	5029.15	53369.7	93501.3	43037.2	147305	93064.8	72942.9	71914.1	81354.4	69569	65308.8	60958.5	64649.1	65565.1	65543.7	57240.8	ATP synthase, H+-transporting, mitochondrial F1 complex, gamma polypeptide 1 (Fragment) OS=Mus musculus OX=10090 GN=Atp5c1 PE=1 SV=1
A2AKV3	20	20	27390.2	46188.5	104632	53407	5029.15	53369.7	93501.3	43037.2	147305	93064.8	72942.9	71914.1	81354.4	69569	65308.8	60958.5	64649.1	65565.1	65543.7	57240.8	ATP synthase, H+-transporting, mitochondrial F1 complex, gamma polypeptide 1 (Fragment) OS=Mus musculus OX=10090 GN=Atp5c1 PE=1 SV=1
Q3UM45	28	28	46018.4	67623.8	119990	79060.6	6405.32	81938.8	131342	73462.3	186471	149078	122552	105288	93295.9	102986	83180	93590.3	90813.6	111916	82970.4	91693.2	Protein phosphatase 1 regulatory subunit 7 OS=Mus musculus OX=10090 GN=Ppp1r7 PE=1 SV=2
G3UX86	46	46	34060.5	53473	125056	78653.7	7338.28	62085.7	161798	42524.1	242467	154591	90706.3	83255.8	97234.4	102456	95295.5	70914	111871	64783.2	107886	95083.4	Vesicle-fusing ATPase (Fragment) OS=Mus musculus OX=10090 GN=Nsf PE=1 SV=1
Q9WVA4	13	13	14224	18242.8	35732.7	21996.3	1681.46	22698.7	39499	16894.8	73451.5	47335	37879.6	28403.1	27783	28652.4	21835.5	25926.2	27310.4	25737.9	32682.2	29113.8	Transgelin-2 OS=Mus musculus OX=10090 GN=Tagln2 PE=1 SV=4
Q3UHL1	29	29	16529.6	31863	84297.9	43780.3	4802.72	47545.1	78514.9	31400.9	125107	98669.6	44019.6	49609.5	65543.9	57028.9	62368.4	54305.7	54287	47837.5	55666.7	60688.1	CaM kinase-like vesicle-associated protein OS=Mus musculus OX=10090 GN=Camkv PE=1 SV=2
Q9ERS2	13	13	43261.7	70804.9	161637	87434.5	12330.2	103214	139410	84314.8	224424	175562	115210	110241	125677	113894	160122	117891	96391.5	128449	99858.4	107983	NADH dehydrogenase [ubiquinone] 1 alpha subcomplex subunit 13 OS=Mus musculus OX=10090 GN=Ndufa13 PE=1 SV=3
P56376	11	11	22747.9	42151.8	78277.9	56998.3	3534.55	54929.1	153936	30943.5	210515	128368	60579.6	65629.1	60863.1	74247	45899.6	62739.6	106436	47140.7	93669.4	78954.7	Acylphosphatase-1 OS=Mus musculus OX=10090 GN=Acyp1 PE=1 SV=2
E9QJT5	11	11	22747.9	42151.8	78277.9	56998.3	3534.55	54929.1	153936	30943.5	210515	128368	60579.6	65629.1	60863.1	74247	45899.6	62739.6	106436	47140.7	93669.4	78954.7	Acylphosphatase OS=Mus musculus OX=10090 GN=Acyp1 PE=1 SV=1
Q9CQ75	26	26	82049.6	121140	203728	127407	6876.38	137293	230441	110335	332384	258830	218506	188611	158405	165964	89297.2	156816	159333	168090	147896	159198	NADH dehydrogenase [ubiquinone] 1 alpha subcomplex subunit 2 OS=Mus musculus OX=10090 GN=Ndufa2 PE=1 SV=3
F6RT60	32	32	88734	149564	223738	164255	8477.53	156081	277394	129051	419234	313485	236308	232867	173963	213963	110090	178276	191798	196603	186540	192815	Methylglutaconyl-CoA hydratase, mitochondrial (Fragment) OS=Mus musculus OX=10090 GN=Auh PE=1 SV=1
Q9CQR4	21	21	55330.7	87950.9	190737	121731	6039.05	90751.5	242419	60749.1	362914	287124	147351	136937	148304	158569	78423.5	103656	167615	92548.2	161480	176601	Acyl-coenzyme A thioesterase 13 OS=Mus musculus OX=10090 GN=Acot13 PE=1 SV=1
A2A6H1	6	6	18038.8	30626.8	59834	38152	1431.17	53965.2	99569.8	31224.7	142489	104131	48038.8	47684.8	46522.3	49697.3	18585	61638.8	68845.2	47568.8	63401	64047.5	LIM and SH3 domain protein 1 (Fragment) OS=Mus musculus OX=10090 GN=Lasp1 PE=1 SV=1
O54983	32	32	101363	183780	374330	222863	30627.7	264025	326953	194163	557865	483304	269940	286141	291054	290307	397734	301570	226065	295799	248225	297265	Ketimine reductase mu-crystallin OS=Mus musculus OX=10090 GN=Crym PE=1 SV=1
Q9R0P3	18	18	24099.2	44317.2	101005	58892.8	4128.56	55674.6	93736.1	40474.9	145749	114506	64178.1	69000.4	78534	76714.8	53613.6	63591.2	64811.5	61661.4	64851.3	70428.5	S-formylglutathione hydrolase OS=Mus musculus OX=10090 GN=Esd PE=1 SV=1
H3BKH6	18	18	24099.2	44317.2	101005	58892.8	4128.56	55674.6	93736.1	40474.9	145749	114506	64178.1	69000.4	78534	76714.8	53613.6	63591.2	64811.5	61661.4	64851.3	70428.5	S-formylglutathione hydrolase OS=Mus musculus OX=10090 GN=Esd PE=1 SV=1
P00920	35	35	21174.1	34190.4	82588.1	33656.6	5766.94	41753.9	83633.4	38821.1	134245	70283.7	56388.4	53233.2	64214.6	43841.6	74889.9	47691.1	57826	59141.9	59732.7	43229	Carbonic anhydrase 2 OS=Mus musculus OX=10090 GN=Ca2 PE=1 SV=4
A0A338P6K4	26	26	68047.6	107138	190606	132660	14948.3	133157	237711	122161	322808	246493	181218	166811	148202	172806	194120	152092	164360	186107	143634	151610	Protein kinase C and casein kinase substrate in neurons protein 1 (Fragment) OS=Mus musculus OX=10090 GN=Pacsin1 PE=1 SV=1
A0A0A6YY28	14	14	44764.5	74291	154618	107549	7601	122995	173659	86953.5	289851	224181	119212	115669	120220	140095	98707.1	140485	120073	132470	128970	137886	cAMP-dependent protein kinase type II-alpha regulatory subunit (Fragment) OS=Mus musculus OX=10090 GN=Prkar2a PE=1 SV=1
A2AWI9	36	36	34313.9	54666.5	103650	72968.1	5068.42	69213.6	154550	59339.1	218682	148773	91381.3	85114	80590.5	95049.8	65818.7	79055.7	106860	90400.1	97303.3	91505.5	Endophilin-B2 OS=Mus musculus OX=10090 GN=Sh3glb2 PE=1 SV=1
F7CFA5	52	52	28803.3	44039.8	100988	52328.7	5334.46	60920.4	90540.1	37868.1	169567	111974	76706	68568.6	78521.1	68164.3	69273.6	69583	62601.7	57689.9	75449.4	68871.3	Glutamate dehydrogenase 1, mitochondrial (Fragment) OS=Mus musculus OX=10090 GN=Glud1 PE=1 SV=1
F7BP55	7	7	39589.7	73933.7	116056	78449.9	5949	71634	157328	58199.7	255430	163531	105431	115113	90237.1	102190	77254	81820.1	108781	88664.1	113654	100583	Adenylate kinase 2, mitochondrial (Fragment) OS=Mus musculus OX=10090 GN=Ak2 PE=1 SV=1
Q5SVJ1	109	109	43559.7	83046.2	220722	112694	12511	133853	226893	87980.7	359138	261274	116004	129301	171618	146798	162469	152887	156880	134034	159800	160701	Calcium/calmodulin-dependent protein kinase type II subunit beta OS=Mus musculus OX=10090 GN=Camk2b PE=1 SV=1
F6V4G5	13	13	15832	25821.9	46434.2	32068.2	5823.54	43007.5	59910.5	28143.2	84907.9	76490.8	42161.9	40203.7	36103.5	41772.5	75624.9	49122.8	41423.4	42874.5	37779.8	47046.6	Alpha-adducin (Fragment) OS=Mus musculus OX=10090 GN=Add1 PE=1 SV=1
A0A0G2JDU7	35	35	19143.2	36014	74604	45866.3	3040.31	51551.1	97055.1	38478.4	144174	102420	50980.1	56072.6	58006.6	59746.1	39481.6	58881.3	67106.3	58619.8	64150.3	62994.9	Fascin OS=Mus musculus OX=10090 GN=Fscn1 PE=1 SV=1
A0A087WPH7	22	22	17186.6	28928.8	58785.2	37681.3	3137.09	32132.3	76442.6	25468.9	123714	82026.1	45769.6	45041.1	45706.9	49084.3	40738.3	36701.2	52854.2	38800.3	55046.7	50451.4	26S proteasome regulatory subunit 6A (Fragment) OS=Mus musculus OX=10090 GN=Psmc3 PE=1 SV=6
Q9D924	7	7	12613.9	20065.6	40660.1	27613.6	5025.14	38712.6	77880.7	27016.1	101199	70734.7	33591.7	31241.3	31614.3	35969.9	65256.7	44217.3	53848.6	41157.6	45028.4	43506.3	Iron-sulfur cluster assembly 1 homolog, mitochondrial OS=Mus musculus OX=10090 GN=Isca1 PE=2 SV=1
I3ITR1	7	7	12613.9	20065.6	40660.1	27613.6	5025.14	38712.6	77880.7	27016.1	101199	70734.7	33591.7	31241.3	31614.3	35969.9	65256.7	44217.3	53848.6	41157.6	45028.4	43506.3	MCG50313 OS=Mus musculus OX=10090 GN=AK157302 PE=4 SV=1
Q64523	38	38	207544	325564	623541	325759	24095.1	392378	596724	378265	1.05727e+06	703510	552713	506896	484823	424342	312901	448175	412593	576271	470439	432708	Histone H2A type 2-C OS=Mus musculus OX=10090 GN=Hist2h2ac PE=1 SV=3
G3UZ07	207	207	127061	216987	455803	247859	35161.1	377662	431545	246290	715797	562051	338376	337843	354401	322868	456606	431367	298383	375212	318497	345700	Actin, cytoplasmic 2 (Fragment) OS=Mus musculus OX=10090 GN=Actg1 PE=1 SV=1
Q8CBB6	143	143	129896	195730	348087	228847	18020.3	233817	458838	184002	777861	484894	345928	304746	270648	298101	234013	267066	317254	280318	346113	298243	Histone H2B OS=Mus musculus OX=10090 GN=Hist1h2bq PE=2 SV=1
A2A599	7	7	22688.9	47985.1	77431.1	54601.4	4712.71	53079.1	64028.7	31580.9	104771	82893.4	60422.7	74711.1	60204.7	71124.9	61199.7	60626.7	44271	48111.6	46618	50984.9	V-type proton ATPase subunit a (Fragment) OS=Mus musculus OX=10090 GN=Atp6v0a1 PE=1 SV=1
A0A0J9YV12	1	1	5717	11404	25620	14904	0	21567	29281	11365	43035	33637	15224	17755	19920	19414	NA	24633	20245	17314	19148	20689	Rabphilin-3A (Fragment) OS=Mus musculus OX=10090 GN=Rph3a PE=1 SV=1
P61922	57	57	17918.3	34912.3	68277.8	44700.8	5727.96	60176.6	81233.8	50127.5	123441	102771	47717.9	54357.3	53087.8	58228	74383.8	68733.5	56167	76366.7	54925.1	63210.7	4-aminobutyrate aminotransferase, mitochondrial OS=Mus musculus OX=10090 GN=Abat PE=1 SV=1
D3YZX3	46	46	53628.7	98459.6	188407	121212	12178.4	177903	206255	142246	320151	297020	142818	153299	146492	157893	158150	203201	142611	216705	142453	182688	Guanine nucleotide-binding protein G(I)/G(S)/G(T) subunit beta-2 OS=Mus musculus OX=10090 GN=Gnb2 PE=1 SV=1
I7HLV2	20	20	53345.6	91387.5	170641	106057	7908	106423	168832	88308.9	289049	195434	142065	142288	132678	138152	102694	121556	116735	134534	128614	120205	60S ribosomal protein L10 (Fragment) OS=Mus musculus OX=10090 GN=Rpl10 PE=1 SV=1
A0A2I3BPS1	22	22	29638.6	59626.9	141634	78510.3	6550.73	74477.1	222380	47683.2	293242	181807	78930.3	92837.1	110124	102269	85068.3	85067.6	153760	72642.8	130479	111823	Glia maturation factor beta (Fragment) OS=Mus musculus OX=10090 GN=Gmfb PE=1 SV=1
Q5SVG6	10	10	5610.3	11817.4	34439.8	18982.7	812.4	18584.9	47189.5	10841.2	73531.3	46799.3	14940.6	18398.8	26777.5	24726.9	10549.7	21227.3	32627.9	16515.7	32717.7	28784.1	Protein NipSnap homolog 1 (Fragment) OS=Mus musculus OX=10090 GN=Nipsnap1 PE=1 SV=1
P09671	13	13	19222.1	26946.4	49627.4	27643.8	1976.15	26219.9	38511.6	25827.8	57339.2	49681.5	51189.9	41954.4	38586.5	36009.1	25662.1	29947.9	26627.5	39347.2	25512.9	30557.1	Superoxide dismutase [Mn], mitochondrial OS=Mus musculus OX=10090 GN=Sod2 PE=1 SV=3
A0A1W2P7B6	31	31	28757.3	53538.4	110791	63549.6	4366.9	62471	151424	47089.8	198945	154640	76583.4	83357.7	86142.8	82780.9	56708.9	71354.2	104698	71738.8	88521.1	95113.8	Glutamine amidotransferase-like class 1 domain-containing protein 3A, mitochondrial (Fragment) OS=Mus musculus OX=10090 GN=Gatd3a PE=1 SV=1
O08539	87	87	35062.3	61545	129621	78339.5	7115.59	78310.9	163558	60063.1	242940	166392	93374.5	95823.7	100784	102047	92403.5	89446.6	113088	91503	108097	102342	Myc box-dependent-interacting protein 1 OS=Mus musculus OX=10090 GN=Bin1 PE=1 SV=1
Q9CXZ1	14	14	29797.8	51638.6	113443	62741.5	5507.86	54407.7	151955	46160.1	189140	122351	79354.4	80399.6	88205.1	81728.3	71525.3	62144.2	105066	70322.5	84158.4	75254.1	NADH dehydrogenase [ubiquinone] iron-sulfur protein 4, mitochondrial OS=Mus musculus OX=10090 GN=Ndufs4 PE=1 SV=3
E9QPX3	14	14	29797.8	51638.6	113443	62741.5	5507.86	54407.7	151955	46160.1	189140	122351	79354.4	80399.6	88205.1	81728.3	71525.3	62144.2	105066	70322.5	84158.4	75254.1	NADH dehydrogenase [ubiquinone] iron-sulfur protein 4, mitochondrial OS=Mus musculus OX=10090 GN=Ndufs4 PE=1 SV=1
D3YVY3	12	12	23785.2	33918.2	65424.8	41519.9	3144.42	43865	70039.5	33859.4	115119	71208.8	63342.2	52809.4	50869.4	54084.4	40833.2	50102.2	48427.1	51582.8	51222.2	43797.9	Isocitrate dehydrogenase [NADP] cytoplasmic (Fragment) OS=Mus musculus OX=10090 GN=Idh1 PE=1 SV=1
A0A1W2P870	13	13	25065.7	37789.3	104739	66952.4	4487.62	50918.5	201425	25011.9	258890	182218	66752.4	58836.6	81437.6	87213.5	58276.5	58159	139271	38104.2	115194	112077	Glutamine amidotransferase-like class 1 domain-containing protein 3A, mitochondrial (Fragment) OS=Mus musculus OX=10090 GN=Gatd3a PE=1 SV=1
Q9D0M5	17	17	13151.8	22102.1	66891.2	27933.4	5311.82	43730.7	62017.6	31045.8	105088	77998.2	35024.3	34412	52009.5	36386.2	68979.6	49948.9	42880.4	47296.5	46758.9	47973.9	Dynein light chain 2, cytoplasmic OS=Mus musculus OX=10090 GN=Dynll2 PE=1 SV=1
A0A0J9YTY6	31	31	13703.7	19861.4	44146.3	30889	2263.87	30363.5	50656.3	18740.9	81654.4	62669.4	36494.2	30923.3	34324.8	40236.4	29398.6	34680.8	35024.8	28550.4	36332	38545.6	Mitochondrial glutamate carrier 1 (Fragment) OS=Mus musculus OX=10090 GN=Slc25a22 PE=1 SV=2
O35215	15	15	35095.5	52277	89499	61333.5	8399.47	56709	113158	58096.3	158821	116409	93462.5	81393.6	69587.9	79894.3	109076	64772.8	78240.1	88506.8	70667.8	71599.2	D-dopachrome decarboxylase OS=Mus musculus OX=10090 GN=Ddt PE=1 SV=3
F8WIS9	119	119	47994.1	90235	242187	122527	15378.3	151162	219592	99463.5	361786	275191	127813	140493	188308	159607	199704	172657	151832	151528	160978	169261	Calcium/calmodulin-dependent protein kinase type II subunit alpha OS=Mus musculus OX=10090 GN=Camk2a PE=1 SV=1
F6R307	30	30	92294.6	154938	233664	170939	8814.83	163544	290922	133620	440218	329495	245790	241235	181681	222669	114470	186800	201152	203565	195877	202662	Methylglutaconyl-CoA hydratase, mitochondrial (Fragment) OS=Mus musculus OX=10090 GN=Auh PE=1 SV=1
B7ZNM7	49	49	53583	87952.3	163765	128561	5660.14	94388.1	235091	66770.6	353509	229489	142697	136939	127332	167467	73503	107810	162548	101722	157295	141151	Sept5 protein OS=Mus musculus OX=10090 GN=Sept5 PE=1 SV=1
Q99LC3	24	24	22091	40005.6	101832	51489	4898	57797.5	107829	37840.6	156926	120520	58830.5	62287.4	79177.1	67070.5	63605.7	66016	74555.8	57648	69824.8	74127.9	NADH dehydrogenase [ubiquinone] 1 alpha subcomplex subunit 10, mitochondrial OS=Mus musculus OX=10090 GN=Ndufa10 PE=1 SV=1
J3QN06	16	16	31637.3	44840.2	78626.6	50788.9	4622.88	59541.5	85501.7	62536	119659	101276	84253.2	69814.8	61134.2	66158.6	60032.9	68008.1	59117.9	95270.6	53242.5	62291.6	ATP-dependent (S)-NAD(P)H-hydrate dehydratase OS=Mus musculus OX=10090 GN=Naxd PE=1 SV=1
P62827	14	14	65174.9	119594	229059	156875	5334.57	131480	286921	113786	455867	295504	173567	186204	178100	204350	69275.1	150176	198385	173347	202840	181755	GTP-binding nuclear protein Ran OS=Mus musculus OX=10090 GN=Ran PE=1 SV=3
Q5SX49	30	30	30026.5	50908.8	96500.5	56913.8	4585.73	47866.7	121124	36220.1	167894	111466	79963.2	79263.5	75031.8	74137	59550.5	54673	83748.1	55179.4	74704.9	68558.9	Profilin OS=Mus musculus OX=10090 GN=Pfn1 PE=1 SV=1
P0DP26	49	49	44180	116666	194773	154016	10085.7	184123	479354	98891.8	650982	468329	117656	181647	151442	200625	130974	210305	331440	150657	289658	288054	Calmodulin-1 OS=Mus musculus OX=10090 GN=Calm1 PE=1 SV=1
Q3UKW2	49	49	44180	116666	194773	154016	10085.7	184123	479354	98891.8	650982	468329	117656	181647	151442	200625	130974	210305	331440	150657	289658	288054	Calmodulin-1 OS=Mus musculus OX=10090 GN=Calm1 PE=1 SV=1
P0DP28	49	49	44180	116666	194773	154016	10085.7	184123	479354	98891.8	650982	468329	117656	181647	151442	200625	130974	210305	331440	150657	289658	288054	Calmodulin-3 OS=Mus musculus OX=10090 GN=Calm3 PE=1 SV=1
P0DP27	49	49	44180	116666	194773	154016	10085.7	184123	479354	98891.8	650982	468329	117656	181647	151442	200625	130974	210305	331440	150657	289658	288054	Calmodulin-2 OS=Mus musculus OX=10090 GN=Calm2 PE=1 SV=1
A2AKV0	18	18	27091.5	44957.1	106348	50170.9	5202.39	51596.8	91352.5	41668.8	141980	87629.1	72147.3	69996.8	82688.2	65353.6	67558.4	58933.6	63163.3	63480.3	63174.5	53897.5	ATP synthase, H+-transporting, mitochondrial F1 complex, gamma polypeptide 1 (Fragment) OS=Mus musculus OX=10090 GN=Atp5c1 PE=1 SV=1
Q9CWM4	13	13	27716.3	53163.9	101935	62234.4	4744.77	70861.5	137003	52678.5	211421	139525	73811.1	82774.6	79257.2	81067.8	61615.8	80937.8	94727.8	80253	94072.4	85817.4	Prefoldin subunit 1 OS=Mus musculus OX=10090 GN=Pfdn1 PE=1 SV=1
Q9CQF7	13	13	27716.3	53163.9	101935	62234.4	4744.77	70861.5	137003	52678.5	211421	139525	73811.1	82774.6	79257.2	81067.8	61615.8	80937.8	94727.8	80253	94072.4	85817.4	Prefoldin 1 OS=Mus musculus OX=10090 GN=Pfdn1 PE=1 SV=1
D3YZ23	7	7	22645.1	42224.4	65643.6	50513.9	5809.29	61024	75843	52612.6	116776	106309	60306.1	65742	51039.4	65800.4	75439.9	69701.4	52439.9	80152.6	51959.9	65387.4	V-type proton ATPase catalytic subunit A (Fragment) OS=Mus musculus OX=10090 GN=Atp6v1a PE=1 SV=1
Q62420	70	70	111334	197761	353143	241637	12661	186742	391959	150707	586613	382409	296494	307909	274580	314763	164417	213297	271012	229596	261016	235208	Endophilin-A1 OS=Mus musculus OX=10090 GN=Sh3gl2 PE=1 SV=2
A2ALV3	70	70	111334	197761	353143	241637	12661	186742	391959	150707	586613	382409	296494	307909	274580	314763	164417	213297	271012	229596	261016	235208	Endophilin-A1 OS=Mus musculus OX=10090 GN=Sh3gl2 PE=1 SV=1
P10126	56	56	25507.8	40686.2	92427	51835.2	6073.39	45359.7	120671	37355.2	181115	109270	67929.6	63347.1	71864.6	67521.5	78869.4	51809.5	83435.2	56908.6	80587.7	67208.3	Elongation factor 1-alpha 1 OS=Mus musculus OX=10090 GN=Eef1a1 PE=1 SV=3
P62880	56	56	47813.7	87382.4	166525	105786	10770.5	154745	181780	123879	282970	257850	127333	136052	129478	137799	139867	176750	125688	188724	125909	158595	Guanine nucleotide-binding protein G(I)/G(S)/G(T) subunit beta-2 OS=Mus musculus OX=10090 GN=Gnb2 PE=1 SV=3
E9QKR0	56	56	47813.7	87382.4	166525	105786	10770.5	154745	181780	123879	282970	257850	127333	136052	129478	137799	139867	176750	125688	188724	125909	158595	Guanine nucleotide-binding protein G(I)/G(S)/G(T) subunit beta-2 OS=Mus musculus OX=10090 GN=Gnb2 PE=1 SV=1
Q9CZX8	19	19	71760.7	128832	226326	161152	12513.9	149144	355315	106201	497213	314179	191106	200589	175976	209921	162507	170353	245675	161792	221237	193241	40S ribosomal protein S19 OS=Mus musculus OX=10090 GN=Rps19 PE=1 SV=3
A0A0U1RPC4	13	13	43814.8	67050.9	128951	77568.5	7161.38	73686.9	130162	70348.9	189093	134781	116683	104396	100263	101042	92998.2	84164.9	89997.9	107173	84137.6	82899.4	Elongation factor Tu, mitochondrial (Fragment) OS=Mus musculus OX=10090 GN=Tufm PE=1 SV=1
P62075	9	9	32485.8	58448.6	98676.9	82681.2	12806.9	82549.3	149270	102309	181273	152910	86512.6	91002.7	76723.9	107702	166312	94287.7	103210	155862	80658	94050.1	Mitochondrial import inner membrane translocase subunit Tim13 OS=Mus musculus OX=10090 GN=Timm13 PE=1 SV=1
Q9DB20	47	47	93705.1	160628	290803	187331	11933.3	194215	408315	153662	599984	408616	249547	250094	226109	244023	154967	221833	282321	234097	266966	251327	ATP synthase subunit O, mitochondrial OS=Mus musculus OX=10090 GN=Atp5po PE=1 SV=1
A0A0N4SVU2	7	7	55127.9	95018.7	151156	97741.9	5486.71	98636.7	208079	78853.7	298322	200610	146811	147942	117528	127321	71250.7	112663	143872	120130	132740	123389	Heat shock 70 kDa protein 4L (Fragment) OS=Mus musculus OX=10090 GN=Hspa4l PE=1 SV=1
A0A0J9YU93	4	4	36296.5	72086.2	98813	84345	3511.5	67047.8	123069	61698	181846	139675	96661	112236	76829.8	109870	45600.5	76581.8	85093.2	93994	80913	85909.5	OCIA domain-containing protein 2 OS=Mus musculus OX=10090 GN=Ociad2 PE=1 SV=1
A0A3B2WAL8	23	23	53098.3	80198.8	136960	80964	5530.22	123541	130117	113851	190913	175534	141406	124867	106491	105465	71815.8	141108	89966.4	173447	84947.3	107965	Acetyl-CoA acetyltransferase, cytosolic OS=Mus musculus OX=10090 GN=Acat2 PE=1 SV=1
Q9D2U9	145	145	106244	157049	280019	173971	15801.2	182139	353406	151374	587847	386882	282939	244521	217724	226619	205196	208040	244355	230612	261565	237959	Histone H2B type 3-A OS=Mus musculus OX=10090 GN=Hist3h2ba PE=1 SV=3
Q64524	129	129	88141.8	131055	236310	155194	13499.5	165438	333599	128155	550963	349877	234731	204049	183738	202159	175306	188964	230660	195239	245154	215198	Histone H2B type 2-E OS=Mus musculus OX=10090 GN=Hist2h2be PE=1 SV=3
Q8CGP0	146	146	105715	156256	278660	173140	15727.9	181297	351498	150636	584632	384760	281529	243287	216667	225536	204244	207077	243036	229486	260135	236654	Histone H2B type 3-B OS=Mus musculus OX=10090 GN=Hist3h2bb PE=1 SV=3
A0A494BAS3	4	4	4779.75	14906.2	27224.8	16673	890.25	15299.2	28284.5	13922.2	52363.8	33827.5	12728.5	23208.5	21167.8	21718.2	11560.5	17474.5	19556.2	21209.5	23299.2	20805.8	Glutathione S-transferase P 2 (Fragment) OS=Mus musculus OX=10090 GN=Gstp2 PE=1 SV=1
A0A494BAU3	4	4	4779.75	14906.2	27224.8	16673	890.25	15299.2	28284.5	13922.2	52363.8	33827.5	12728.5	23208.5	21167.8	21718.2	11560.5	17474.5	19556.2	21209.5	23299.2	20805.8	Glutathione S-transferase P 2 (Fragment) OS=Mus musculus OX=10090 GN=Gstp2 PE=1 SV=1
Q8R3V5	35	35	35257.9	55203.1	105373	74159.1	5053.31	70486.5	157156	59953.6	222299	150904	93895.2	85949.4	81930.3	96601.1	65622.6	80509.6	108662	91336.4	98912.9	92816.1	Endophilin-B2 OS=Mus musculus OX=10090 GN=Sh3glb2 PE=1 SV=2
E9PZF0	20	20	34229.4	48854.8	82165.4	56797.2	4674.9	58015.8	78765.6	55257.2	116379	90461.1	91156.1	76065.4	63885.7	73985.1	60708.6	66265.4	54460.4	84181.6	51782.9	55639.4	Nucleoside diphosphate kinase OS=Mus musculus OX=10090 GN=Gm20390 PE=3 SV=1
F7CAZ6	27	27	17978.9	33643.1	66815.3	39686.8	3930.04	48062.7	81877.6	35338.2	124929	96698.6	47879.2	52381	51950.6	51696.6	51035.7	54896.9	56612.2	53835.7	55587.5	59476	F-actin-capping protein subunit beta (Fragment) OS=Mus musculus OX=10090 GN=Capzb PE=1 SV=1
Q5ND50	12	12	21749.7	36446.8	78632.7	46588.8	5276.17	51676.4	98987.1	34629.2	152534	107548	57921.2	56746.4	61139	60687.4	68516.6	59024.6	68442.1	52755.5	67870.3	66149.1	Adapter molecule crk OS=Mus musculus OX=10090 GN=Crk PE=1 SV=2
E9PWM7	35	35	54384.9	100086	213459	120040	14843.4	201322	222070	154605	343104	330730	144832	155831	165971	156366	192758	229950	153545	235533	152665	203422	Guanine nucleotide-binding protein G(I)/G(S)/G(T) subunit beta-2 OS=Mus musculus OX=10090 GN=Gnb2 PE=1 SV=1
Q6ZWV3	21	21	52927.8	89974.2	167390	102897	7849.67	103642	163648	86938.5	281137	190212	140952	140087	130151	134036	101936	118380	113151	132447	125093	116993	60S ribosomal protein L10 OS=Mus musculus OX=10090 GN=Rpl10 PE=1 SV=3
A0A0A6YX78	19	19	8744.79	13615.1	35956.3	14281.3	2328.68	21498.3	33088.4	19604	56837.4	35069.5	23287.7	21197.9	27956.8	18602.8	30240.3	24555.1	22877.7	29865.3	25289.7	21569.8	Carbonic anhydrase 2 (Fragment) OS=Mus musculus OX=10090 GN=Car2 PE=1 SV=1
P48722	53	53	39633.2	69159.8	135007	82941.1	5512.53	91800.7	156533	67023.3	226492	160720	105547	107680	104972	108041	71586	104855	108231	102107	100778	98853.9	Heat shock 70 kDa protein 4L OS=Mus musculus OX=10090 GN=Hspa4l PE=1 SV=2
P26443	117	117	36474	58967.6	129433	76128.2	7638.3	73997.7	159246	52395.1	246265	150396	97133.8	91810.8	100638	99166.1	99191.5	84520	110107	79821.2	109577	92503.5	Glutamate dehydrogenase 1, mitochondrial OS=Mus musculus OX=10090 GN=Glud1 PE=1 SV=1
A0A0A6YW88	28	28	15876.8	30763.4	79517.2	42700	4881.39	44632.1	76557.4	30579.4	120713	95477.4	42281.2	47897.5	61826.8	55621.7	63390	50978.5	52933.5	46585.9	53711.2	58724.7	CaM kinase-like vesicle-associated protein OS=Mus musculus OX=10090 GN=Camkv PE=1 SV=1
P63328	54	54	20295.6	33454.7	85324.6	49474.8	5615.5	64579	89337.5	40045.2	136353	107241	54048.8	52087.7	66342.1	64446.7	72923.2	73761.9	61770.3	61006.7	60670.4	65960.5	Serine/threonine-protein phosphatase 2B catalytic subunit alpha isoform OS=Mus musculus OX=10090 GN=Ppp3ca PE=1 SV=1
Q5SVI3	109	109	42869.8	81233.8	216166	111219	12293.3	132722	220581	86923.6	350323	256636	114167	126479	168076	144877	159642	151595	152516	132424	155878	157848	Calcium/calmodulin-dependent protein kinase type II subunit beta OS=Mus musculus OX=10090 GN=Camk2b PE=1 SV=1
Q5SVI9	102	102	45978.1	87570.9	231598	119251	13185.9	141428	237236	93064.2	376303	274469	122444	136346	180075	155339	171233	161539	164032	141779	167438	168817	Calcium/calmodulin-dependent protein kinase type II subunit beta OS=Mus musculus OX=10090 GN=Camk2b PE=1 SV=1
O35295	32	32	37075	68515.7	141586	85750.2	5929.19	76034	169204	57445.4	253192	155346	98734.4	106677	110087	111700	76996.9	86845.8	116992	87515.2	112659	95548.1	Transcriptional activator protein Pur-beta OS=Mus musculus OX=10090 GN=Purb PE=1 SV=3
P48962	42	42	72372.4	135103	282148	180993	13537	185867	253860	124123	428253	315372	192735	210351	219379	235766	175793	212297	175526	189096	190553	193976	ADP/ATP translocase 1 OS=Mus musculus OX=10090 GN=Slc25a4 PE=1 SV=4
P05214	457	457	68834.7	112341	226784	154232	10137.9	156722	256779	131272	408868	315644	183314	174913	176332	200907	131651	179008	177544	199987	181928	194142	Tubulin alpha-3 chain OS=Mus musculus OX=10090 GN=Tuba3a PE=1 SV=1
E0CZA1	22	22	29830.4	51154.9	105008	68342.4	4524.68	57795.9	110837	49389.1	187670	127532	79441.1	79646.7	81646.4	89024.2	58757.7	66014.3	76635.4	75241.6	83504.2	78440.4	T-complex protein 1 subunit epsilon (Fragment) OS=Mus musculus OX=10090 GN=Cct5 PE=1 SV=1
P43024	17	17	22981.9	25277.9	44198.1	46878	1239.59	28679.1	54333.4	36281.2	78997	56341.1	61202.9	39356.8	34364.9	61064	16097.2	32756.8	37567.2	55272.4	35149.7	34653.2	Cytochrome c oxidase subunit 6A1, mitochondrial OS=Mus musculus OX=10090 GN=Cox6a1 PE=1 SV=2
Q9DCW5	17	17	22981.9	25277.9	44198.1	46878	1239.59	28679.1	54333.4	36281.2	78997	56341.1	61202.9	39356.8	34364.9	61064	16097.2	32756.8	37567.2	55272.4	35149.7	34653.2	Cytochrome c oxidase subunit 6A, mitochondrial OS=Mus musculus OX=10090 GN=Cox6a1 PE=1 SV=1
D3YUN8	12	12	42251.5	68184.9	123013	107794	4782.67	86602.6	217807	46481	342235	238729	112520	106162	95646.2	140416	62107.8	98917.3	150598	70811.4	152279	146835	Voltage-dependent anion-selective channel protein 2 (Fragment) OS=Mus musculus OX=10090 GN=Vdac2 PE=1 SV=1
P40142	79	79	45293.1	83152.9	187047	98322.3	8796.01	102831	205559	72513.1	330057	218585	120620	129467	145434	128077	114226	117453	142130	110470	146860	134445	Transketolase OS=Mus musculus OX=10090 GN=Tkt PE=1 SV=1
Q91VA7	34	34	39729.6	66452.4	123400	86074.9	7828.29	94050.8	146882	78844.4	223684	172908	105804	103464	95947.2	112123	101659	107425	101558	120116	99528.8	106350	Isocitrate dehydrogenase [NAD] subunit, mitochondrial OS=Mus musculus OX=10090 GN=Idh3b PE=1 SV=1
D3Z7S4	3	3	12612.3	17126	35809.7	20086.3	1692.67	19372.3	36698.3	16211	55606.3	43809.7	33587.3	26664	27843	26164.7	21980.7	22127	25373.7	24696	24742	26945.7	ATP synthase, H+-transporting, mitochondrial F1 complex, delta subunit OS=Mus musculus OX=10090 GN=Atp5d PE=1 SV=1
A0A0G2JFC8	3	3	13232	19983.3	36194	26845	1106.33	13723.3	54243.7	8715.33	68106.3	32094	35237.7	31113.3	28141.7	34968.3	14366.7	15674.3	37505.3	13277	30304	19739.3	Calponin-3 (Fragment) OS=Mus musculus OX=10090 GN=Cnn3 PE=1 SV=1
O88342	44	44	44487.3	73148.1	144643	104306	7091.66	96433.6	186171	66713.5	306346	213566	118474	113890	112464	135871	92092.9	110146	128724	101635	136310	131357	WD repeat-containing protein 1 OS=Mus musculus OX=10090 GN=Wdr1 PE=1 SV=3
P50396	61	61	40388.3	61296.7	127102	76124.6	5634.02	76062.5	137947	55457.4	217309	158851	107558	95437.1	98825.2	99161.4	73163.7	86878.3	95380.5	84486.5	96692.1	97704.2	Rab GDP dissociation inhibitor alpha OS=Mus musculus OX=10090 GN=Gdi1 PE=1 SV=3
P62631	40	40	23775.3	36105.2	79648	51215.1	5319.4	43028.8	131636	30014.6	182335	110417	63315.8	56214.5	61928.4	66713.6	69078	49147.2	91016.6	45725.6	81130.5	67913.6	Elongation factor 1-alpha 2 OS=Mus musculus OX=10090 GN=Eef1a2 PE=1 SV=1
Q9CQZ5	12	12	68974.2	134392	206703	180772	7895.08	146750	293518	107542	437639	315387	183686	209244	160718	235478	102526	167618	202947	163835	194729	193984	NADH dehydrogenase [ubiquinone] 1 alpha subcomplex subunit 6 OS=Mus musculus OX=10090 GN=Ndufa6 PE=1 SV=1
A0A3Q4EHJ0	44	44	47689.2	127482	211317	166410	10956.5	200775	524958	108239	708281	513613	127001	198486	164306	216769	142283	229325	362971	164898	315153	315908	Calmodulin-1 OS=Mus musculus OX=10090 GN=Calm1 PE=1 SV=1
A0A3B2WBM3	4	4	18475.8	42661	57958	36913.2	3071	37039.2	110925	13704.5	147701	101563	49202.8	66422	45063.8	48083.5	39880	42305.8	76696.5	20878	65719.8	62467.8	Elongin-B OS=Mus musculus OX=10090 GN=Elob PE=1 SV=1
V9GWV4	2	2	20148.5	21363	45573.5	38163.5	849.5	26173.5	60113	17054.5	93687.5	57676.5	53657.5	33261	35434.5	49712.5	11031.5	29895	41563.5	25981	41686.5	35475	Mitochondrial glutamate carrier 1 (Fragment) OS=Mus musculus OX=10090 GN=Slc25a22 PE=1 SV=1
B1AQW2	56	56	33760.4	60075.8	115732	78252.4	5839.34	68814.4	178192	46880.3	267929	172190	89907.1	93536.1	89985.2	101933	75830	78599.6	123207	71419.8	119216	105909	Microtubule-associated protein OS=Mus musculus OX=10090 GN=Mapt PE=1 SV=1
P60487	23	23	21709.3	30118.7	37211.3	31368.2	1151.61	32993.7	37255.8	36610.9	57930.1	46153.1	57813.9	46893.7	28932.5	40860.7	14954.7	37685	25759.3	55774.7	25775.9	28387	Pyridoxal phosphate phosphatase OS=Mus musculus OX=10090 GN=Pdxp PE=1 SV=1
H3BLP7	25	25	13666.3	29110.3	59482.4	32340.6	7500.12	49264	58970.2	38989.6	95351.2	66818	36394.4	45323.6	46249	42127.3	97397.2	56269	40773.3	59398.5	42426.5	41097.2	Heterogeneous nuclear ribonucleoprotein K (Fragment) OS=Mus musculus OX=10090 GN=Hnrnpk PE=1 SV=1
D3YTQ8	18	18	24821.2	43889.1	88212.8	55132.5	4741.33	50667.7	127007	33212.4	186826	140376	66101.1	68333.7	68588	71816.6	61571.3	57872.3	87816.2	50597.3	83128.8	86340.7	NADH dehydrogenase (Ubiquinone) 1 alpha subcomplex, 5, isoform CRA_a OS=Mus musculus OX=10090 GN=Ndufa5 PE=1 SV=1
Q9CQJ8	22	22	21386.2	39076.1	67325.1	41308.4	2363.45	65169.3	64362.4	48818.3	98322.1	84713.8	56953.3	60840.2	52347.1	53809	30691.9	74436.2	44501.7	74372.2	43748.5	52104.4	NADH dehydrogenase [ubiquinone] 1 beta subcomplex subunit 9 OS=Mus musculus OX=10090 GN=Ndufb9 PE=1 SV=3
A0A494BBK3	11	11	19151.1	37430.4	69036.2	43653.6	3540.55	56525.8	92561	43760.1	144461	100483	51001	58278	53677.4	56863.8	45977.6	64563.6	63999	66666.2	64278.3	61803.4	Prefoldin subunit 1 OS=Mus musculus OX=10090 GN=Pfdn1 PE=1 SV=1
P62858	9	9	25494.4	44409.4	71043.1	50734.7	8621.11	78272.4	119971	61521.9	146768	111347	67894.1	69144.2	55237.7	66087.9	111955	89402.7	82950.8	93725.7	65305	68486.1	40S ribosomal protein S28 OS=Mus musculus OX=10090 GN=Rps28 PE=1 SV=1
G3UYV7	9	9	25494.4	44409.4	71043.1	50734.7	8621.11	78272.4	119971	61521.9	146768	111347	67894.1	69144.2	55237.7	66087.9	111955	89402.7	82950.8	93725.7	65305	68486.1	40S ribosomal protein S28 (Fragment) OS=Mus musculus OX=10090 GN=Rps28 PE=1 SV=1
Q8CAQ8	61	61	36575.9	70704.4	150233	91653.2	9463.62	109720	207949	75512.7	311969	224793	97405.1	110085	116810	119389	122895	125322	143782	115040	138812	138263	MICOS complex subunit Mic60 OS=Mus musculus OX=10090 GN=Immt PE=1 SV=1
E0CY23	35	35	49508.3	86369	163950	103092	6644.51	119017	179329	89344.9	262929	194960	131845	134474	127476	134289	86286.1	135942	123993	136113	116991	119914	Heat shock 70 kDa protein 4L (Fragment) OS=Mus musculus OX=10090 GN=Hspa4l PE=1 SV=1
A0A0A6YX73	26	26	38433.1	66900	123679	90916.1	5472.5	93924.5	151360	67630.2	239434	180239	102351	104161	96164.4	118429	71066.2	107280	104654	103031	106537	110859	cAMP-dependent protein kinase type II-alpha regulatory subunit OS=Mus musculus OX=10090 GN=Prkar2a PE=1 SV=1
Q8K1M3	26	26	38433.1	66900	123679	90916.1	5472.5	93924.5	151360	67630.2	239434	180239	102351	104161	96164.4	118429	71066.2	107280	104654	103031	106537	110859	Protein kinase, cAMP dependent regulatory, type II alpha OS=Mus musculus OX=10090 GN=Prkar2a PE=1 SV=1
G3UZJ2	32	32	44937.3	87965.7	172873	109590	5502.25	94147.1	209718	63330.4	323237	192099	119673	136960	134414	142754	71452.6	107535	145005	96480.7	143825	118154	Microtubule-associated protein (Fragment) OS=Mus musculus OX=10090 GN=Map2 PE=1 SV=8
F6ZTG3	18	18	45886.7	84278.6	136529	104689	4787.83	86051.8	175789	71128.3	279295	194832	122201	131220	106156	136370	62175	98288.2	121546	108360	124273	119835	Glyoxalase domain-containing protein 4 (Fragment) OS=Mus musculus OX=10090 GN=Glod4 PE=1 SV=1
B1ARA5	16	16	42739.8	70160.6	132170	83637.3	6097.56	79525.5	151840	62347.8	236534	153937	113820	109238	102766	108948	79183.4	90833.9	104986	94983.8	105247	94681.4	60S ribosomal protein L26 OS=Mus musculus OX=10090 GN=Rpl26 PE=1 SV=1
P27661	35	35	270898	419435	799838	413664	34535.6	514681	817857	496141	1.3838e+06	938187	721429	653050	621900	538849	448484	587870	565491	755849	615727	577050	Histone H2AX OS=Mus musculus OX=10090 GN=H2afx PE=1 SV=2
D3YZU7	10	10	5816.1	8539.4	17297.4	10687.7	784.7	14895.2	20929.6	10803.4	32231	23906.5	15488.4	13295.1	13448.7	13921.6	10190.1	17012.9	14470.8	16458.1	14341	14703.6	Septin 2 (Fragment) OS=Mus musculus OX=10090 GN=Sept2 PE=1 SV=1
D3Z1S1	10	10	5816.1	8539.4	17297.4	10687.7	784.7	14895.2	20929.6	10803.4	32231	23906.5	15488.4	13295.1	13448.7	13921.6	10190.1	17012.9	14470.8	16458.1	14341	14703.6	Septin 2 (Fragment) OS=Mus musculus OX=10090 GN=Sept2 PE=1 SV=1
Q99KR7	19	19	36671.7	55307.6	119732	57637.2	6863.26	69895.7	125421	62434.4	159361	143437	97660.4	86112.2	93095.3	75079.3	89126.8	79834.6	86719.2	95115.6	70908.2	88223.4	Peptidyl-prolyl cis-trans isomerase F, mitochondrial OS=Mus musculus OX=10090 GN=Ppif PE=1 SV=1
A0A494B9S3	10	10	30042	54982.2	79134.3	56610.9	2443.3	64882.2	110750	48139.8	185250	136108	80004.6	85605.6	61529.1	73742.3	31728.8	74108.1	76575.5	73338.3	82427.8	83715.5	Cytosolic non-specific dipeptidase (Fragment) OS=Mus musculus OX=10090 GN=Cndp2 PE=1 SV=1
A2A6G0	3	3	35130.3	47814.3	81265	53987.3	2076	91950.7	105457	82537.3	137368	100623	93555.3	74445.3	63185.7	70324.7	26959	105026	72916	125742	61122.3	61889.7	LIM and SH3 domain protein 1 (Fragment) OS=Mus musculus OX=10090 GN=Lasp1 PE=1 SV=1
E9Q455	38	38	31468.8	60810.4	113753	81967	8452.89	75364.9	193308	54288.6	295358	175110	83804.2	94680	88446.1	106772	109770	86081.7	133659	82705.9	131421	107705	Tropomyosin alpha-1 chain OS=Mus musculus OX=10090 GN=Tpm1 PE=1 SV=1
G5E8R1	38	38	31468.8	60810.4	113753	81967	8452.89	75364.9	193308	54288.6	295358	175110	83804.2	94680	88446.1	106772	109770	86081.7	133659	82705.9	131421	107705	Tropomyosin 1, alpha, isoform CRA_j OS=Mus musculus OX=10090 GN=Tpm1 PE=1 SV=1
F6Q2E3	13	13	5569.62	12782.5	30576.5	14505.1	2041.31	18299.1	42359.9	12628.7	67315.3	39525.4	14832.2	19901.6	23773.6	18894.4	26508.4	20900.8	29288.5	19238.8	29951.8	24310.5	26S proteasome regulatory subunit 6A (Fragment) OS=Mus musculus OX=10090 GN=Psmc3 PE=1 SV=1
F6RN86	6	6	6559.33	19150.2	23935.7	39876.5	1762	16919.7	35065.5	13023.7	50725.8	44558.3	17468.2	29815.8	18610.3	51943.8	22881.5	19325.3	24245	19840.5	22570.3	27406.2	4-aminobutyrate aminotransferase, mitochondrial (Fragment) OS=Mus musculus OX=10090 GN=Abat PE=1 SV=1
Q6PIC6	430	430	35252.2	63207.4	136342	75467.4	7734.88	96768.8	109174	60087.9	187936	148973	93880.1	98412	106010	98305.4	100446	110529	75486	91540.9	83622.8	91628.6	Sodium/potassium-transporting ATPase subunit alpha-3 OS=Mus musculus OX=10090 GN=Atp1a3 PE=1 SV=1
Q8VCE0	430	430	35252.2	63207.4	136342	75467.4	7734.88	96768.8	109174	60087.9	187936	148973	93880.1	98412	106010	98305.4	100446	110529	75486	91540.9	83622.8	91628.6	Sodium/potassium-transporting ATPase subunit alpha OS=Mus musculus OX=10090 GN=Atp1a3 PE=1 SV=1
A0A0G2JGX4	430	430	35252.2	63207.4	136342	75467.4	7734.88	96768.8	109174	60087.9	187936	148973	93880.1	98412	106010	98305.4	100446	110529	75486	91540.9	83622.8	91628.6	Sodium/potassium-transporting ATPase subunit alpha OS=Mus musculus OX=10090 GN=Atp1a3 PE=1 SV=1
G3UZK9	42	42	20590.4	38711.3	82151.8	48906.1	7193.02	51897	136322	33844.1	181021	112287	54834.1	60272.2	63875.3	63706	93409.2	59276.5	94256.6	51559.5	80546	69063.7	Microtubule-associated protein 2 (Fragment) OS=Mus musculus OX=10090 GN=Map2 PE=1 SV=1
P19157	18	18	10867.8	20774.7	60103.2	26445.9	2759.61	27956.7	63454.4	25383.2	92924.8	72536.2	28941.7	32345.3	46731.8	34448.8	35836.3	31931.8	43873.9	38669.6	41346.9	44614.3	Glutathione S-transferase P 1 OS=Mus musculus OX=10090 GN=Gstp1 PE=1 SV=2
A0A494BAW2	18	18	10867.8	20774.7	60103.2	26445.9	2759.61	27956.7	63454.4	25383.2	92924.8	72536.2	28941.7	32345.3	46731.8	34448.8	35836.3	31931.8	43873.9	38669.6	41346.9	44614.3	Glutathione S-transferase P 1 OS=Mus musculus OX=10090 GN=Gstp1 PE=1 SV=1
D3YZ72	6	6	35707.2	53479.8	123326	62430.3	14714.8	101147	205315	86510.8	248938	165914	95091.7	83266.5	95889.3	81323	191088	115530	141961	131795	110766	102048	Complexin-1 (Fragment) OS=Mus musculus OX=10090 GN=Cplx1 PE=1 SV=8
Q8BMS1	62	62	21820.3	40587.5	71325.4	52443.8	2999.45	39801.6	82406.4	32343	138285	106526	58109.4	63193.4	55457.3	68314.1	38950.9	45461	56977.8	49272.7	61530.1	65520.5	Trifunctional enzyme subunit alpha, mitochondrial OS=Mus musculus OX=10090 GN=Hadha PE=1 SV=1
O88844	36	36	36567	58787.7	94647.8	75317.6	4347.19	58179.3	127356	49217.9	192418	127306	97381.4	91530.7	73591.2	98110.2	56452.6	66452.1	88057	74980.9	85616.9	78301.6	Isocitrate dehydrogenase [NADP] cytoplasmic OS=Mus musculus OX=10090 GN=Idh1 PE=1 SV=2
H3BJL6	17	17	25074.6	46459.1	106589	61641.2	4371.41	58336.7	98156.4	42362.7	152857	120149	66775.8	72335.3	82876	80295	56767.3	66631.9	67867.9	64537.3	68014.2	73899.5	S-formylglutathione hydrolase OS=Mus musculus OX=10090 GN=Esd PE=1 SV=1
H3BLJ9	17	17	25074.6	46459.1	106589	61641.2	4371.41	58336.7	98156.4	42362.7	152857	120149	66775.8	72335.3	82876	80295	56767.3	66631.9	67867.9	64537.3	68014.2	73899.5	S-formylglutathione hydrolase OS=Mus musculus OX=10090 GN=Esd PE=1 SV=1
H3BJP2	17	17	25074.6	46459.1	106589	61641.2	4371.41	58336.7	98156.4	42362.7	152857	120149	66775.8	72335.3	82876	80295	56767.3	66631.9	67867.9	64537.3	68014.2	73899.5	S-formylglutathione hydrolase (Fragment) OS=Mus musculus OX=10090 GN=Esd PE=1 SV=1
D6RCW7	13	13	46142.9	84611.6	152641	91820.5	9718.92	97669.4	125753	70120.9	208713	169424	122883	131738	118683	119607	126211	111558	86949.1	106826	92867.3	104207	F-actin-capping protein subunit alpha OS=Mus musculus OX=10090 GN=Capza2 PE=1 SV=1
A0A0G2JDV9	3	3	13705.7	19078.3	36691	26314	1959.33	23264.7	36012.3	22359.3	67544.7	40808.7	36499	29704	28528	34276.7	25444	26572.3	24899.3	34063	30054	25099.7	Annexin (Fragment) OS=Mus musculus OX=10090 GN=Anxa3 PE=1 SV=1
Q9WUR9	27	27	55301.9	95607.1	179539	112988	10194.3	115612	197884	99650.7	304896	220385	147275	148858	139597	147180	132385	132052	136823	151813	135664	135552	Adenylate kinase 4, mitochondrial OS=Mus musculus OX=10090 GN=Ak4 PE=1 SV=1
F6RDR0	14	14	14371.5	26099.2	51746.3	32264.4	2391.93	33740.8	70491.1	21020.4	106285	67093.8	38272.4	40635.3	40234	42028	31061.4	38538.4	48739.1	32023.4	47291.5	41267	Alpha-adducin (Fragment) OS=Mus musculus OX=10090 GN=Add1 PE=1 SV=1
P34884	20	20	8331.1	12139.4	23034.9	13521.2	2343.45	23000.8	30992.5	19775.2	42458.8	36951.3	22186.1	18900.3	17909.9	17612.5	30432	26271	21428.6	30126.2	18891.8	22727.2	Macrophage migration inhibitory factor OS=Mus musculus OX=10090 GN=Mif PE=1 SV=2
E0CYF2	2	2	1081	3600	7523	2657	155	3814	7813	6265.5	8616.5	8286	2878.5	5604.5	5849	3460.5	2012.5	4356	5401.5	9544.5	3833.5	5096	Protein-L-isoaspartate(D-aspartate) O-methyltransferase (Fragment) OS=Mus musculus OX=10090 GN=Pcmt1 PE=1 SV=8
Q9CYG7	18	18	31411.2	46601.4	90902	62028.6	5934.39	53038.7	96595.2	42463.2	156792	104002	83651.2	72557.1	70678.8	80799.7	77064.4	60580.5	66788.4	64690.5	69764.9	63967.7	Mitochondrial import receptor subunit TOM34 OS=Mus musculus OX=10090 GN=Tomm34 PE=1 SV=1
Q3TLQ0	42	42	45661.4	79989.8	151637	93367.9	11437.5	111043	174944	89056.7	261460	169900	121601	124542	117902	121623	148528	126834	120961	135674	116338	104500	Microtubule-associated protein OS=Mus musculus OX=10090 GN=Map2 PE=1 SV=1
E9Q6M6	33	33	13431.2	20354.2	43227	29810.6	3102.18	32586.9	47022.5	21991	76599.6	59719.4	35768.4	31690.7	33610	38831.6	40285	37220.5	32512.3	33501.8	34082.8	36731.1	Mitochondrial glutamate carrier 1 OS=Mus musculus OX=10090 GN=Slc25a22 PE=1 SV=1
Q5NC80	14	14	50535.9	83354.4	151159	92025.2	6410.79	96713	136416	78591.4	227944	178046	134582	129781	117530	119874	83251.1	110466	94321.6	119730	101425	109510	Nucleoside diphosphate kinase (Fragment) OS=Mus musculus OX=10090 GN=Nme1 PE=1 SV=1
E9PV90	31	31	13703.7	19861.4	44146.3	30889	2263.87	30363.5	50656.3	18740.9	81654.4	62669.4	36494.2	30923.3	34324.8	40236.4	29398.6	34680.8	35024.8	28550.4	36332	38545.6	Mitochondrial glutamate carrier 1 (Fragment) OS=Mus musculus OX=10090 GN=Slc25a22 PE=1 SV=1
E9PY45	31	31	13703.7	19861.4	44146.3	30889	2263.87	30363.5	50656.3	18740.9	81654.4	62669.4	36494.2	30923.3	34324.8	40236.4	29398.6	34680.8	35024.8	28550.4	36332	38545.6	Mitochondrial glutamate carrier 1 (Fragment) OS=Mus musculus OX=10090 GN=Slc25a22 PE=1 SV=4
F6RRH9	3	3	3012	6317	12139.5	5550.5	2642.5	10863	9636	11930.5	13477.5	13193.5	8021	9835	9438.5	7230	34315	12407	6662	18175.5	5996	8114.5	Dynamin-1 (Fragment) OS=Mus musculus OX=10090 GN=Dnm1 PE=1 SV=2
F6TH70	3	3	3012	6317	12139.5	5550.5	2642.5	10863	9636	11930.5	13477.5	13193.5	8021	9835	9438.5	7230	34315	12407	6662	18175.5	5996	8114.5	Dynamin-1 (Fragment) OS=Mus musculus OX=10090 GN=Dnm1 PE=1 SV=2
A0A0G2JGY0	26	26	90866	118800	258628	145320	10901.8	179331	311482	173451	468163	261313	241985	184969	201092	189297	141571	204832	215368	264244	208311	160725	Dihydropteridine reductase OS=Mus musculus OX=10090 GN=Qdpr PE=1 SV=1
S4R1U2	12	12	17036.8	32922.1	90217.2	49891.5	5691.83	71755.8	135745	49505.6	191417	151218	45370.4	51258.4	70146.4	64989.6	73914.4	81959.2	93857.5	75419.2	85171.4	93009.3	Ankyrin-2 (Fragment) OS=Mus musculus OX=10090 GN=Ank2 PE=1 SV=2
A0A338P7L3	3	3	14855.7	28987.3	71918.7	35157.3	4627.67	46232	79162	25633.7	115424	86177	39562	45132.3	55918.3	45796.7	60095	52806	54734.3	39051.7	51358	53004.3	Diphosphoinositol polyphosphate phosphohydrolase 1 OS=Mus musculus OX=10090 GN=Nudt3 PE=1 SV=1
H3BLR8	3	3	14855.7	28987.3	71918.7	35157.3	4627.67	46232	79162	25633.7	115424	86177	39562	45132.3	55918.3	45796.7	60095	52806	54734.3	39051.7	51358	53004.3	Diphosphoinositol polyphosphate phosphohydrolase 1 OS=Mus musculus OX=10090 GN=Nudt3 PE=1 SV=1
E0CXB1	37	37	22588.3	41135.5	70199.4	55886	4181.38	56562.1	98515.6	45489.4	145807	114782	60154.8	64046.5	54581.9	72798.1	54299.5	64605	68116.3	69300.7	64877.1	70598.6	Proteasome endopeptidase complex OS=Mus musculus OX=10090 GN=Psma6 PE=1 SV=1
A0A0G2JF37	7	7	15658.6	28700.4	52141	34869	1884.57	43550.9	67416.4	35167	97136.1	74195.4	41700.1	44685.3	40540.9	45420.9	24472.9	49743.4	46613.3	53575	43220.7	45634.7	Cysteine-rich protein 2 OS=Mus musculus OX=10090 GN=Crip2 PE=1 SV=1
H3BK43	11	11	16904	28534.2	64169.7	36279.8	3316.73	41134.7	57835.8	31083	93017.9	73363.1	45016.6	44426.6	49893.7	47258.6	43071	46983.7	39989	47353.3	41388.2	45122.8	S-formylglutathione hydrolase OS=Mus musculus OX=10090 GN=Esd PE=1 SV=1
D3Z1V4	46	46	19129.6	36358.4	87432	46225.3	4504.17	39644.3	118933	30289.3	153018	102528	50943.7	56608.8	67980.8	60213.8	58491.4	45281.4	82233.6	46144.1	68085.6	63061.3	Phosphatidylethanolamine-binding protein 1 OS=Mus musculus OX=10090 GN=Pebp1 PE=1 SV=1
A2A6Q3	4	4	21994.8	37488.8	63233.8	45370	3007	53010	78021.8	42671	130260	100374	58574	58368.5	49165.8	59099.8	39049	60547.8	53946.2	65007	57959.5	61736.8	Cdc42 effector protein 4 (Fragment) OS=Mus musculus OX=10090 GN=Cdc42ep4 PE=1 SV=1
P10649	26	26	27549.9	50536.1	92696.4	67550.1	4155.5	62375.6	94407.8	48004.4	160478	162461	73368	78683.1	72074	87992.1	53963.6	71245.1	65276	73132.1	71405.2	99924.5	Glutathione S-transferase Mu 1 OS=Mus musculus OX=10090 GN=Gstm1 PE=1 SV=2
Q9DCT8	21	21	9649.71	19744.5	39443.1	24958.1	1491.9	31435.4	46003.7	25965.9	68872.1	53089.4	25697.9	30741.2	30667.7	32510.7	19373.8	35905.2	31807.9	39557.5	30644.5	32653.2	Cysteine-rich protein 2 OS=Mus musculus OX=10090 GN=Crip2 PE=1 SV=1
G3UYG0	181	181	141424	242990	510563	273949	39549.9	420669	476024	275771	797247	617149	376627	378330	396979	356853	513600	480490	329137	420125	354739	379589	Actin, cytoplasmic 2 OS=Mus musculus OX=10090 GN=Actg1 PE=1 SV=1
Q9DCS3	12	12	33753.8	59891.8	104853	76135.2	4267.67	74638	133913	53811.4	215906	167022	89889.5	93249.8	81525.9	99175.4	55420.1	85251.4	92591	81979	96067.9	102730	Enoyl-[acyl-carrier-protein] reductase, mitochondrial OS=Mus musculus OX=10090 GN=Mecr PE=1 SV=2
Q9WTP7	19	19	50839.3	75354.5	134104	84874.7	4762.22	76632.5	124859	65623.2	193100	149239	135390	117325	104270	110560	61842.6	87529.4	86330.9	99973.7	85920.6	91792.1	GTP:AMP phosphotransferase AK3, mitochondrial OS=Mus musculus OX=10090 GN=Ak3 PE=1 SV=3
A0A494B9A7	73	73	40394.8	78309.4	184648	127898	10767.6	90663.4	384816	39556.3	524737	310119	107575	121926	143569	166602	139829	103556	266073	60261.9	233484	190744	Cofilin-1 OS=Mus musculus OX=10090 GN=Cfl1 PE=1 SV=1
A0A1B0GSL4	4	4	25644	52704	90035.5	56959	5860	72286	138900	38479	193656	117363	68292.2	82058.5	70005	74195.8	76098.2	82564.8	96039	58620.8	86167.8	72186	Rho-related GTP-binding protein RhoG (Fragment) OS=Mus musculus OX=10090 GN=Rhog PE=1 SV=1
Q9CQR2	7	7	150746	266107	446611	323141	26854.6	259681	878105	151548	1.21555e+06	703194	401451	414322	347254	420932	348737	296608	607148	230876	540865	432513	40S ribosomal protein S21 OS=Mus musculus OX=10090 GN=Rps21 PE=1 SV=1
E9Q456	39	39	30591.6	59297.5	110095	80163.5	8271.77	73486.5	185284	52872.1	287400	169859	81468.4	92324.5	85602.4	104423	107418	83936.1	128110	80547.9	127880	104474	Tropomyosin alpha-1 chain OS=Mus musculus OX=10090 GN=Tpm1 PE=1 SV=1
Q561M1	14	14	26131.7	38630.5	78758.8	46140.8	5755.71	55133.9	102620	40359.7	155539	108836	69591.1	60146.4	61237	60103.8	74744.2	62973.8	70953.9	61485.7	69207.6	66941.3	Acp1 protein OS=Mus musculus OX=10090 GN=Acp1 PE=1 SV=1
P57746	24	24	23778.1	41877.4	83810	57861.4	6153.71	56895.5	104865	49383.8	161751	107037	63323.3	65201.9	65164.6	75371.2	79912.4	64985.9	72506.7	75233.7	71971.5	65835	V-type proton ATPase subunit D OS=Mus musculus OX=10090 GN=Atp6v1d PE=1 SV=1
A0A087WS46	12	12	16406.7	27074.5	54167.6	30558.7	2851.08	26479.3	83993.9	17069.1	112882	66387.6	43692.3	42154	42116.7	39805.9	37024.2	30244.3	58075.5	26003.7	50227	40832.5	Eukaryotic translation elongation factor 1 beta 2 OS=Mus musculus OX=10090 GN=Eef1b2 PE=1 SV=1
A0A338P755	15	15	57857.9	104046	205550	176938	7850.07	117358	275812	76451.7	450223	295886	154082	161997	159822	230484	101942	134047	190704	116470	200329	181990	Septin 5 (Fragment) OS=Mus musculus OX=10090 GN=Sept5 PE=3 SV=1
A0A2R8VHB2	10	10	23539.7	42585.3	99088.7	62100.6	3848.9	52132.8	127744	36607.9	205809	127473	62688.4	66303.8	77044.1	80893.3	49982	59545.9	88326	55770.1	91575.3	78404.3	Septin 3 (Fragment) OS=Mus musculus OX=10090 GN=Sept3 PE=1 SV=1
A0A1W2P814	12	12	16199.3	28406.4	60524	32800.2	4565.25	41754.9	65863	33981.7	90903.4	73170.8	43140.1	44227.6	47059	42726	59284.5	47692.1	45539.1	51769.2	40447.5	45004.8	Neuronal cell adhesion molecule (Fragment) OS=Mus musculus OX=10090 GN=Nrcam PE=1 SV=1
F7CTF8	11	11	16408.4	25703.7	59677.7	26762.1	7146.45	49047.1	57136.4	35252.7	89082.8	67626.8	43696.9	40019.8	46400.8	34860.6	92804.4	56021.2	39505.6	53705.6	39637.4	41594.7	Mitochondrial fission factor (Fragment) OS=Mus musculus OX=10090 GN=Mff PE=1 SV=1
P17156	87	87	63284.6	121820	271630	168825	11609.2	150879	387317	103805	559318	361975	168533	189670	211201	219916	150758	172334	267802	158143	248871	222639	Heat shock-related 70 kDa protein 2 OS=Mus musculus OX=10090 GN=Hspa2 PE=1 SV=2
B7ZCF1	34	34	29610.2	47625.4	92692.9	56603.2	4315.53	58154.5	106761	46196.2	170740	120234	78854.9	74151.2	72071.2	73732.4	56041.7	66423.8	73817.1	70377.4	75971	73951.9	26S proteasome regulatory subunit 6A OS=Mus musculus OX=10090 GN=Psmc3 PE=1 SV=1
H3BKD0	51	51	20576.8	36290	67309	39893.6	6411.59	46576.3	80408.7	38381.8	115764	78569.9	54797.8	56502.2	52334.4	51966	83261.3	53199.1	55596.6	58472.4	51509.5	48325.5	Heterogeneous nuclear ribonucleoprotein K (Fragment) OS=Mus musculus OX=10090 GN=Hnrnpk PE=1 SV=1
A0A338P729	28	28	56429.1	89970.5	174956	140021	6828.46	93493.1	229052	66677.1	356018	231856	150276	140082	136033	182394	88674.9	106788	158373	101579	158412	142607	Septin 5 OS=Mus musculus OX=10090 GN=Sept5 PE=1 SV=1
Q9QUM9	39	39	23579.4	42444.2	72402	58076.5	4054.59	57408	100411	45935.4	149106	116524	62794.1	66084.1	56294.4	75651.6	52653	65571.1	69426.7	69980.1	66345	71669.8	Proteasome subunit alpha type-6 OS=Mus musculus OX=10090 GN=Psma6 PE=1 SV=1
Q62425	18	18	26546.6	48757.5	123363	64485.6	5784.89	60064.7	143679	42750.4	236200	145685	70695.9	75913.9	95918.4	84000.1	75122.9	68605.6	99343.2	65128	105098	89605.9	Cytochrome c oxidase subunit NDUFA4 OS=Mus musculus OX=10090 GN=Ndufa4 PE=1 SV=2
A0A0J9YUY7	3	3	8677.33	17097.7	45210.3	20981	1437.33	25361	39890.7	19295.7	54835.3	57254	23108	26620.3	35152	27330	18665.3	28967.3	27581	29396	24398.7	35214.7	Ras/Rap GTPase-activating protein SynGAP (Fragment) OS=Mus musculus OX=10090 GN=Syngap1 PE=1 SV=1
Q8K2B3	65	65	22059.3	41720.6	85178.3	49331.3	4400.89	51163.1	85221.9	37868.9	136338	107470	58745.8	64957.6	66228.4	64259.8	57150.2	58438.1	58924.6	57691.2	60663.7	66101.1	Succinate dehydrogenase [ubiquinone] flavoprotein subunit, mitochondrial OS=Mus musculus OX=10090 GN=Sdha PE=1 SV=1
Q8BWT1	30	30	16884	27476.4	49456.3	32280.8	2490.67	31065.9	57346.9	25253.4	98435.8	62672.3	44963.5	42779.7	38453.4	42049.3	32343.8	35483.1	39650.9	38472	43799	38547.3	3-ketoacyl-CoA thiolase, mitochondrial OS=Mus musculus OX=10090 GN=Acaa2 PE=1 SV=3
P54227	16	16	33460.4	53695.6	104604	71832.5	7072.75	84709.2	208888	59563.1	298478	165686	89108.4	83602.4	81332.6	93570.6	91847.2	96754.9	144431	90741.2	132809	101908	Stathmin OS=Mus musculus OX=10090 GN=Stmn1 PE=1 SV=2
A0A1B0GRR5	9	9	23935.2	46653.8	98586.3	52140.7	4773.78	53735.4	157293	43223.6	193713	120018	63741.8	72638.3	76653.6	67919.3	61992.6	61376.3	108757	65849	86193.1	73819.1	Pyridoxal phosphate homeostasis protein (Fragment) OS=Mus musculus OX=10090 GN=Plpbp PE=1 SV=1
Q6P8V7	9	9	23935.2	46653.8	98586.3	52140.7	4773.78	53735.4	157293	43223.6	193713	120018	63741.8	72638.3	76653.6	67919.3	61992.6	61376.3	108757	65849	86193.1	73819.1	Proline synthetase co-transcribed OS=Mus musculus OX=10090 GN=Plpbp PE=1 SV=1
contaminant_GR78_MOUSE	102	102	52637	98238.1	219081	123113	8621.52	126217	302444	85264.5	437233	251227	140178	152954	170342	160369	111960	144165	209119	129896	194549	154522	owl|P20029| 78 KD GLUCOSE REGULATED PROTEIN PRECURSOR (GRP 78) (IMMUNOGLOBULIN...
P20029	102	102	52637	98238.1	219081	123113	8621.52	126217	302444	85264.5	437233	251227	140178	152954	170342	160369	111960	144165	209119	129896	194549	154522	Endoplasmic reticulum chaperone BiP OS=Mus musculus OX=10090 GN=Hspa5 PE=1 SV=3
contaminant_GR78_RAT	102	102	52637	98238.1	219081	123113	8621.52	126217	302444	85264.5	437233	251227	140178	152954	170342	160369	111960	144165	209119	129896	194549	154522	owl|P06761| 78 KD GLUCOSE REGULATED PROTEIN PRECURSOR (GRP 78) (IMMUNOGLOBULIN...
A0A087WPT4	14	14	22330.1	32905.6	66977.1	40272	3507.07	43346.2	72669.5	32993.6	117119	72635	59466.9	51232.9	52076.4	52458.9	45542.6	49509.6	50245.5	50263.9	52112.2	44675.1	Isocitrate dehydrogenase [NADP] cytoplasmic (Fragment) OS=Mus musculus OX=10090 GN=Idh1 PE=1 SV=1
A0A087WRS9	14	14	22330.1	32905.6	66977.1	40272	3507.07	43346.2	72669.5	32993.6	117119	72635	59466.9	51232.9	52076.4	52458.9	45542.6	49509.6	50245.5	50263.9	52112.2	44675.1	Isocitrate dehydrogenase [NADP] cytoplasmic (Fragment) OS=Mus musculus OX=10090 GN=Idh1 PE=1 SV=1
A0A0A6YX05	20	20	33443.2	68453.8	288833	85053.1	15934.8	140219	226324	71722.1	412312	289681	89062.4	106581	224577	110792	206930	160159	156487	109265	183460	178174	Sodium/potassium-transporting ATPase subunit beta (Fragment) OS=Mus musculus OX=10090 GN=Atp1b1 PE=1 SV=1
A0A0A6YXI7	3	3	10886	16259	48201	27190.7	1725.67	32175.7	48429.3	21338.7	76889.7	56082	28990.3	25314.7	37477.3	35419	22409.7	36750.7	33485	32508	34211.7	34494	CaM kinase-like vesicle-associated protein (Fragment) OS=Mus musculus OX=10090 GN=Camkv PE=1 SV=1
A0A087WR47	6	6	101070	148551	263902	169281	34651.2	216317	276048	186696	402530	337892	269159	231290	205192	220509	449984	247078	190867	284422	179107	207826	NADH-ubiquinone oxidoreductase 75 kDa subunit, mitochondrial (Fragment) OS=Mus musculus OX=10090 GN=Ndufs1 PE=1 SV=1
A0A2R8VHE5	2	2	55527	82395.5	160632	119637	6385.5	63926.5	270634	52178.5	371780	247152	147874	128288	124896	155842	82922.5	73016.5	187124	79491	165425	152016	3-mercaptopyruvate sulfurtransferase (Fragment) OS=Mus musculus OX=10090 GN=Mpst PE=1 SV=1
A0A384DVB1	49	49	16486.5	36910.9	69365.3	39986.1	4622.59	57365.3	84036.7	38627.3	127385	99625.4	43905	57469	53933.3	52086.4	60029.2	65522.5	58105	58846.7	56680	61276.1	Protein kinase C and casein kinase substrate in neurons protein 1 (Fragment) OS=Mus musculus OX=10090 GN=Pacsin1 PE=1 SV=1
Q9CPV4	23	23	47049	84805.9	135478	102835	4419.57	83350.1	169138	71575.5	266132	186176	125296	132040	105338	133955	57392.7	95202.4	116947	109042	118417	114511	Glyoxalase domain-containing protein 4 OS=Mus musculus OX=10090 GN=Glod4 PE=1 SV=1
F6Q404	21	21	52647	75044.5	171273	81910.8	8652.29	78746.4	211480	62153.3	308968	182183	140204	116842	133170	106699	112359	89944	146223	94687.5	137477	112055	Protein disulfide-isomerase A3 (Fragment) OS=Mus musculus OX=10090 GN=Pdia3 PE=1 SV=1
D3YUF7	8	8	18859.8	37918.8	72320.4	41219.5	5376.75	57094.5	89510.8	45082.6	153354	106584	50225	59038.1	56230.9	53693.1	69822.8	65213	61890	68681	68235	65556	Prelamin-A/C (Fragment) OS=Mus musculus OX=10090 GN=Lmna PE=1 SV=1
E9Q800	53	53	39783.9	76946.4	163973	99777.6	10542.2	120853	227400	82892.9	338863	245292	105948	119803	127494	129972	136902	138038	157231	126283	150778	150871	MICOS complex subunit MIC60 OS=Mus musculus OX=10090 GN=Immt PE=1 SV=1
Q61553	48	48	32597.7	59425.2	112720	67764.6	6539.19	85477.2	127543	71140.7	197711	142748	86810.7	92523.3	87643	88271.5	84918.4	97631.9	88186.7	108379	87972.1	87799.7	Fascin OS=Mus musculus OX=10090 GN=Fscn1 PE=1 SV=4
P19783	27	27	55482	121141	265656	130571	10168.7	202968	205690	134552	374567	294880	147754	188613	206556	170085	132052	231830	142220	204984	166665	181372	Cytochrome c oxidase subunit 4 isoform 1, mitochondrial OS=Mus musculus OX=10090 GN=Cox4i1 PE=1 SV=2
Q9CZ13	59	59	33689.2	62283.6	121359	78068.7	6937.75	80257.8	116480	54059.5	198543	147288	89717.6	96973.6	94359.9	101694	90094.1	91670.2	80537.6	82356.9	88342.1	90592.2	Cytochrome b-c1 complex subunit 1, mitochondrial OS=Mus musculus OX=10090 GN=Uqcrc1 PE=1 SV=2
Q9D6R2	51	51	79147	145219	284199	192781	15966	185148	349197	119793	530992	401703	210776	226102	220973	251122	207336	211477	241445	182500	236267	247075	Isocitrate dehydrogenase [NAD] subunit alpha, mitochondrial OS=Mus musculus OX=10090 GN=Idh3a PE=1 SV=1
A0A1L1STE6	51	51	79147	145219	284199	192781	15966	185148	349197	119793	530992	401703	210776	226102	220973	251122	207336	211477	241445	182500	236267	247075	Isocitrate dehydrogenase [NAD] subunit, mitochondrial OS=Mus musculus OX=10090 GN=Idh3a PE=1 SV=1
A0A087WRA1	20	20	10785.5	14073.3	35295.4	18952	2092.05	22686.5	37282.2	17164	53030.9	49160.6	28722.5	21911.2	27443	24687	27167.2	25912.2	25777.6	26148.2	23595.8	30236.7	Actin-related protein 3 (Fragment) OS=Mus musculus OX=10090 GN=Actr3 PE=1 SV=1
G3UX09	7	7	21803.9	29205	57880	53177.7	2984.43	51294.4	83023.7	27984.6	138174	108826	58065.9	45471.1	45003	69270.3	38755.9	58588.1	57404.7	42632.9	61480.7	66935.1	Mitochondrial glutamate carrier 1 (Fragment) OS=Mus musculus OX=10090 GN=Slc25a22 PE=1 SV=1
P27773	65	65	34125.3	56912.5	120302	65067	6054.22	66337.7	147893	49330.3	222065	142146	90878.8	88611.1	93538.4	84757.4	78620.5	75770.6	102257	75152.1	98808.5	87429.3	Protein disulfide-isomerase A3 OS=Mus musculus OX=10090 GN=Pdia3 PE=1 SV=2
Q8CAY6	25	25	49071.5	74176.9	126837	75007.2	5116.2	114349	121017	105204	177510	162877	130682	115491	98619.5	97705.9	66439.3	130609	83674.2	160273	78983.7	100180	Acetyl-CoA acetyltransferase, cytosolic OS=Mus musculus OX=10090 GN=Acat2 PE=1 SV=2
A0A2R8VHN3	21	21	19833	31281.9	48250.1	40572.8	2268.76	35867.1	60833.2	22809	95202.3	82547.4	52817	48704.8	37515.5	52850.6	29462	40967.1	42061.6	34748.1	42360.3	50771.9	Poly(rC)-binding protein 2 (Fragment) OS=Mus musculus OX=10090 GN=Pcbp2 PE=1 SV=1
A0A2R8W6L5	21	21	19833	31281.9	48250.1	40572.8	2268.76	35867.1	60833.2	22809	95202.3	82547.4	52817	48704.8	37515.5	52850.6	29462	40967.1	42061.6	34748.1	42360.3	50771.9	Poly(rC)-binding protein 2 (Fragment) OS=Mus musculus OX=10090 GN=Pcbp2 PE=1 SV=1
A0A2R8VI71	21	21	19833	31281.9	48250.1	40572.8	2268.76	35867.1	60833.2	22809	95202.3	82547.4	52817	48704.8	37515.5	52850.6	29462	40967.1	42061.6	34748.1	42360.3	50771.9	Poly(rC)-binding protein 2 (Fragment) OS=Mus musculus OX=10090 GN=Pcbp2 PE=1 SV=1
A0A2R8VI12	21	21	19833	31281.9	48250.1	40572.8	2268.76	35867.1	60833.2	22809	95202.3	82547.4	52817	48704.8	37515.5	52850.6	29462	40967.1	42061.6	34748.1	42360.3	50771.9	Poly(rC)-binding protein 2 (Fragment) OS=Mus musculus OX=10090 GN=Pcbp2 PE=1 SV=1
A0A2R8VHY9	21	21	19833	31281.9	48250.1	40572.8	2268.76	35867.1	60833.2	22809	95202.3	82547.4	52817	48704.8	37515.5	52850.6	29462	40967.1	42061.6	34748.1	42360.3	50771.9	Poly(rC)-binding protein 2 (Fragment) OS=Mus musculus OX=10090 GN=Pcbp2 PE=1 SV=1
D3Z360	10	10	12192.4	17281.6	35275.1	22265	2008.7	28789.1	30649.7	20196.1	50098.7	51010	32469.2	26906.7	27427.2	29002.5	26084.8	32882.7	21191.7	30767.4	22291.2	31374.2	Dihydropyrimidinase-related protein 4 (Fragment) OS=Mus musculus OX=10090 GN=Dpysl4 PE=1 SV=8
F7D232	10	10	25518.2	43042.8	92987.2	55114.2	6331.4	60790	116922	40365	180747	127356	67957.3	67016.2	72300.1	71792.8	82219.9	69434.1	80842.7	61493.8	80423.9	78332.1	Adapter molecule crk (Fragment) OS=Mus musculus OX=10090 GN=Crk PE=1 SV=1
Q9CR57	22	22	46861.3	79506.3	146700	96296.6	6653.41	101374	170676	82529.8	263878	178109	124796	123789	114063	125438	86401.7	115789	118010	125730	117413	109549	60S ribosomal protein L14 OS=Mus musculus OX=10090 GN=Rpl14 PE=1 SV=3
A0A0J9YUX4	12	12	20806.8	28555.4	53357.1	49788	2398.83	43672	79877.8	24153	129043	94160.8	55410.4	44459.8	41486.4	64854.7	31151.2	49881.8	55229.4	36795.6	57417.8	57915	Mitochondrial glutamate carrier 1 (Fragment) OS=Mus musculus OX=10090 GN=Slc25a22 PE=1 SV=1
Q80X52	12	12	20806.8	28555.4	53357.1	49788	2398.83	43672	79877.8	24153	129043	94160.8	55410.4	44459.8	41486.4	64854.7	31151.2	49881.8	55229.4	36795.6	57417.8	57915	Mitochondrial glutamate carrier 1 OS=Mus musculus OX=10090 GN=Slc25a22 PE=1 SV=1
E9Q579	12	12	20806.8	28555.4	53357.1	49788	2398.83	43672	79877.8	24153	129043	94160.8	55410.4	44459.8	41486.4	64854.7	31151.2	49881.8	55229.4	36795.6	57417.8	57915	Mitochondrial glutamate carrier 1 OS=Mus musculus OX=10090 GN=Slc25a22 PE=1 SV=1
Q62261	278	278	27889.2	55968	125215	67557.9	7981.45	78225.7	132063	56200.1	210493	153112	74271.5	87140.5	97358.1	88002.3	103648	89349.2	91312.1	85618	93659.4	94174.2	Spectrin beta chain, non-erythrocytic 1 OS=Mus musculus OX=10090 GN=Sptbn1 PE=1 SV=2
Q6PIE5	316	316	30417.3	52395.4	113461	59280.1	5980.37	73240.4	94180.5	51123.6	159074	117336	81004.2	81578.1	88219	77219.4	77661.5	83655	65118.8	77884.2	70780.4	72169.4	Sodium/potassium-transporting ATPase subunit alpha-2 OS=Mus musculus OX=10090 GN=Atp1a2 PE=1 SV=1
D3YYN7	316	316	30417.3	52395.4	113461	59280.1	5980.37	73240.4	94180.5	51123.6	159074	117336	81004.2	81578.1	88219	77219.4	77661.5	83655	65118.8	77884.2	70780.4	72169.4	Sodium/potassium-transporting ATPase subunit alpha OS=Mus musculus OX=10090 GN=Atp1a2 PE=1 SV=1
Q9WUM5	49	49	46490.7	87620.1	176841	105286	9291.61	95495.3	203882	72997.2	305461	215175	123809	136422	137499	137147	120662	109075	140970	111208	135916	132347	Succinate--CoA ligase [ADP/GDP-forming] subunit alpha, mitochondrial OS=Mus musculus OX=10090 GN=Suclg1 PE=1 SV=4
A0A1B0GRY7	11	11	14545.4	23392.5	42198.6	23927.1	3999.82	29024.8	51246.4	26471.4	77610.9	58185.3	38735.4	36421.4	32810.4	31167.5	51941.7	33151.7	35432.7	40327.4	34532.9	35787.4	Ribonuclease inhibitor (Fragment) OS=Mus musculus OX=10090 GN=Rnh1 PE=1 SV=1
P08553	129	129	41623.2	72662.2	131707	72176.4	8963.42	94822.8	170054	77792.3	248985	150944	110847	113133	102406	94018.5	116400	108306	117580	118513	110787	92840.9	Neurofilament medium polypeptide OS=Mus musculus OX=10090 GN=Nefm PE=1 SV=4
A0A0R4J036	129	129	41623.2	72662.2	131707	72176.4	8963.42	94822.8	170054	77792.3	248985	150944	110847	113133	102406	94018.5	116400	108306	117580	118513	110787	92840.9	Neurofilament 3, medium OS=Mus musculus OX=10090 GN=Nefm PE=1 SV=1
A2A845	7	7	29701.3	58654.6	94843.3	73168.1	2654.43	83973	120768	59313.9	200661	176506	79097.3	91323.4	73743.3	95310.4	34470.4	95914	83502.7	90361.7	89284.7	108563	Enoyl-[acyl-carrier-protein] reductase, mitochondrial (Fragment) OS=Mus musculus OX=10090 GN=Mecr PE=1 SV=1
Q9CRB9	24	24	28057.5	53415	91054.2	67970.1	5292.21	75391.8	145797	54915.5	208469	150761	74719.8	83165.5	70797.1	88539.2	68724.9	86112.4	100808	83660.9	92759.1	92727.9	MICOS complex subunit Mic19 OS=Mus musculus OX=10090 GN=Chchd3 PE=1 SV=1
Q9D967	8	8	20302.2	30187.9	55510.5	35695.6	3054.12	35424.6	49405.8	31430.2	83306.5	64197.1	54066.5	47001.4	43161	46497.6	39660.8	40461.6	34160.4	47882	37067	39485.2	Magnesium-dependent phosphatase 1 OS=Mus musculus OX=10090 GN=Mdp1 PE=1 SV=1
Q9JII6	22	22	33203.1	55987	87485.4	68971.7	2879.09	66981.4	112350	49885.2	174156	157259	88423.1	87170	68022.3	89843.8	37388.1	76506	77681.7	75997.6	77490.9	96724.5	Aldo-keto reductase family 1 member A1 OS=Mus musculus OX=10090 GN=Akr1a1 PE=1 SV=3
P21107	40	40	22472.5	44096.9	82434.6	56968.8	6403.3	61520	151098	42792.3	223470	137295	59846.1	68657.4	64095.1	74208.7	83153.8	70267.9	104473	65191.7	99433.6	84445.6	Tropomyosin alpha-3 chain OS=Mus musculus OX=10090 GN=Tpm3 PE=1 SV=3
A0A0R4J1P2	40	40	22472.5	44096.9	82434.6	56968.8	6403.3	61520	151098	42792.3	223470	137295	59846.1	68657.4	64095.1	74208.7	83153.8	70267.9	104473	65191.7	99433.6	84445.6	Tropomyosin alpha-3 chain OS=Mus musculus OX=10090 GN=Tpm3 PE=1 SV=1
Q9CZW5	42	42	35719.4	58145.4	104858	70750.1	4389.1	59336	119083	50765.4	170416	129257	95124.1	90530.6	81530.2	92160.4	56996.9	67773.4	82337	77338.4	75826.9	79501.9	Mitochondrial import receptor subunit TOM70 OS=Mus musculus OX=10090 GN=Tomm70 PE=1 SV=2
A0A1Y7VJ55	30	30	16056.8	29486.3	73304.3	36399.6	4030.6	48448.4	81428.1	32514	124731	99877.7	42760.5	45909.1	56996	47414.7	52341.5	55337.5	56301.4	49533.2	55499.1	61431.3	Succinate dehydrogenase [ubiquinone] flavoprotein subunit, mitochondrial (Fragment) OS=Mus musculus OX=10090 GN=Sdha PE=1 SV=1
Q8K3J1	29	29	19879.2	36544.8	63503.6	41498.6	4387.55	46409.7	75282.2	35895.9	107515	86411.7	52940	56898.9	49375.6	54056.8	56976.9	53008.8	52051.9	54685.3	47838.7	53148.7	NADH dehydrogenase [ubiquinone] iron-sulfur protein 8, mitochondrial OS=Mus musculus OX=10090 GN=Ndufs8 PE=1 SV=1
O70591	9	9	31329.6	49536.1	87568.7	52432.4	8047.11	79373.7	128072	53169.6	173146	127208	83433.6	77126.1	68087.1	68299.4	104500	90660.3	88552.3	81001.1	77042	78241.4	Prefoldin subunit 2 OS=Mus musculus OX=10090 GN=Pfdn2 PE=1 SV=2
Q9JJI8	6	6	42944	74179.7	137558	95856.2	10013.5	87081.5	246195	52542	356032	224530	114364	115496	106955	124864	130036	99464.3	170226	80045	158418	138101	60S ribosomal protein L38 OS=Mus musculus OX=10090 GN=Rpl38 PE=1 SV=3
P43277	50	50	75602.8	127675	256784	155049	9233.6	144286	344271	100030	594830	340460	201338	198787	199657	201970	119908	164804	238039	152392	264673	209406	Histone H1.3 OS=Mus musculus OX=10090 GN=H1-3 PE=1 SV=2
A0A494BAS8	6	6	48590	89816.3	165758	142196	6843.83	110844	261512	66726.3	396514	272342	129400	139841	128882	185228	88874.5	126606	180817	101654	176430	167509	NADH dehydrogenase [ubiquinone] flavoprotein 1, mitochondrial (Fragment) OS=Mus musculus OX=10090 GN=Ndufv1 PE=1 SV=1
D3YUG3	18	18	65296.1	114828	204958	143103	11534.6	135278	308118	99590.6	433951	275283	173890	178784	159361	186410	149789	154515	213042	151722	193088	169318	40S ribosomal protein S19 (Fragment) OS=Mus musculus OX=10090 GN=Rps19 PE=1 SV=8
D3Z722	18	18	65296.1	114828	204958	143103	11534.6	135278	308118	99590.6	433951	275283	173890	178784	159361	186410	149789	154515	213042	151722	193088	169318	40S ribosomal protein S19 OS=Mus musculus OX=10090 GN=Rps19 PE=1 SV=1
D3Z5R8	18	18	65296.1	114828	204958	143103	11534.6	135278	308118	99590.6	433951	275283	173890	178784	159361	186410	149789	154515	213042	151722	193088	169318	40S ribosomal protein S19 (Fragment) OS=Mus musculus OX=10090 GN=Rps19 PE=1 SV=8
D3YUT3	18	18	65296.1	114828	204958	143103	11534.6	135278	308118	99590.6	433951	275283	173890	178784	159361	186410	149789	154515	213042	151722	193088	169318	40S ribosomal protein S19 (Fragment) OS=Mus musculus OX=10090 GN=Rps19 PE=1 SV=2
C0HKE1	32	32	294009	485930	974615	490727	43169.8	675625	1.00383e+06	578675	1.71544e+06	1.26675e+06	782977	756581	757794	639234	560608	771701	694081	881587	763294	779142	Histone H2A type 1-B OS=Mus musculus OX=10090 GN=H2ac4 PE=1 SV=1
Q8BFU2	32	32	294009	485930	974615	490727	43169.8	675625	1.00383e+06	578675	1.71544e+06	1.26675e+06	782977	756581	757794	639234	560608	771701	694081	881587	763294	779142	Histone H2A type 3 OS=Mus musculus OX=10090 GN=Hist3h2a PE=1 SV=3
C0HKE9	32	32	294009	485930	974615	490727	43169.8	675625	1.00383e+06	578675	1.71544e+06	1.26675e+06	782977	756581	757794	639234	560608	771701	694081	881587	763294	779142	Histone H2A type 1-P OS=Mus musculus OX=10090 GN=Hist1h2ap PE=1 SV=1
C0HKE8	32	32	294009	485930	974615	490727	43169.8	675625	1.00383e+06	578675	1.71544e+06	1.26675e+06	782977	756581	757794	639234	560608	771701	694081	881587	763294	779142	Histone H2A type 1-O OS=Mus musculus OX=10090 GN=Hist1h2ao PE=1 SV=1
C0HKE7	32	32	294009	485930	974615	490727	43169.8	675625	1.00383e+06	578675	1.71544e+06	1.26675e+06	782977	756581	757794	639234	560608	771701	694081	881587	763294	779142	Histone H2A type 1-N OS=Mus musculus OX=10090 GN=Hist1h2an PE=1 SV=1
C0HKE6	32	32	294009	485930	974615	490727	43169.8	675625	1.00383e+06	578675	1.71544e+06	1.26675e+06	782977	756581	757794	639234	560608	771701	694081	881587	763294	779142	Histone H2A type 1-I OS=Mus musculus OX=10090 GN=H2ac13 PE=1 SV=1
C0HKE5	32	32	294009	485930	974615	490727	43169.8	675625	1.00383e+06	578675	1.71544e+06	1.26675e+06	782977	756581	757794	639234	560608	771701	694081	881587	763294	779142	Histone H2A type 1-G OS=Mus musculus OX=10090 GN=H2ac11 PE=1 SV=1
C0HKE4	32	32	294009	485930	974615	490727	43169.8	675625	1.00383e+06	578675	1.71544e+06	1.26675e+06	782977	756581	757794	639234	560608	771701	694081	881587	763294	779142	Histone H2A type 1-E OS=Mus musculus OX=10090 GN=H2ac8 PE=1 SV=1
C0HKE3	32	32	294009	485930	974615	490727	43169.8	675625	1.00383e+06	578675	1.71544e+06	1.26675e+06	782977	756581	757794	639234	560608	771701	694081	881587	763294	779142	Histone H2A type 1-D OS=Mus musculus OX=10090 GN=H2ac7 PE=1 SV=1
C0HKE2	32	32	294009	485930	974615	490727	43169.8	675625	1.00383e+06	578675	1.71544e+06	1.26675e+06	782977	756581	757794	639234	560608	771701	694081	881587	763294	779142	Histone H2A type 1-C OS=Mus musculus OX=10090 GN=Hist1h2ac PE=1 SV=1
F7BDR1	17	17	18619.6	32490.1	63254.5	38686.8	3069	57949.2	82999.5	41291.2	128757	92510.4	49585.5	50585.9	49182	50394	39854.1	66189.3	57387.8	62905	57290.7	56899.9	Fascin (Fragment) OS=Mus musculus OX=10090 GN=Fscn1 PE=1 SV=1
E9PV44	4	4	116126	234228	456579	378863	29921.5	351090	1.12845e+06	181734	1.37238e+06	917132	309254	364688	355005	493516	388564	401015	780243	276864	610646	564100	ATPase inhibitory factor 1 OS=Mus musculus OX=10090 GN=Atpif1 PE=1 SV=1
Q8C0M9	29	29	40920	70229.3	119191	95140.4	5485.97	95952.4	146405	70946.7	255709	185850	108974	109345	92674.6	123932	71241	109597	101229	108084	113778	114310	Isoaspartyl peptidase/L-asparaginase OS=Mus musculus OX=10090 GN=Asrgl1 PE=1 SV=1
P14094	56	56	37007.9	71503.7	211808	94580.9	10769.7	118726	200080	72645	337998	248845	98555.6	111329	164687	123203	139856	135609	138341	110671	150394	153057	Sodium/potassium-transporting ATPase subunit beta-1 OS=Mus musculus OX=10090 GN=Atp1b1 PE=1 SV=1
G3UXX3	17	17	22703.4	37314.3	61605.3	45280.5	3470.53	53533.9	78710.2	44224.5	125424	81997.2	60461.2	58097.2	47899.6	58983.2	45068.3	61146.1	54422.2	67373.8	55807.7	50433.4	Sepiapterin reductase OS=Mus musculus OX=10090 GN=Spr PE=1 SV=1
A0A286YCR8	27	27	26961.6	44132.7	86514.4	65915.2	3877.15	58470	132348	36623.1	204297	150743	71801.3	68713.1	67267.4	85862.4	50348.7	66784.2	91508.8	55793.2	90902.6	92717.2	Voltage-dependent anion-selective channel protein 2 (Fragment) OS=Mus musculus OX=10090 GN=Vdac2 PE=1 SV=1
F6WA09	32	32	16663.6	29813.4	56488.5	47039.2	2321.31	38506.5	82516.3	29604.8	125437	95153.8	44376.5	46418.4	43921.2	61274.2	30144.5	43981.8	57053.8	45101.2	55813.4	58525.8	14-3-3 protein epsilon (Fragment) OS=Mus musculus OX=10090 GN=Ywhae PE=1 SV=1
E9Q2D1	132	132	158836	268280	505025	290730	46339.9	475540	477148	326460	798197	626050	422998	417705	392673	378712	601776	543163	329914	497348	355162	385064	Actin, cytoplasmic 1 (Fragment) OS=Mus musculus OX=10090 GN=Actb PE=1 SV=1
P51881	45	45	52907.5	93953	173607	132498	6950.98	120410	174630	90168.9	307646	209137	140898	146282	134985	172595	90266	137532	120744	137368	136888	128634	ADP/ATP translocase 2 OS=Mus musculus OX=10090 GN=Slc25a5 PE=1 SV=3
A0A1B0GX08	19	19	62998.1	126930	275272	156885	15164.6	165208	373310	112238	551957	368249	167770	197627	214033	204363	196929	188701	258117	170990	245596	226498	MICOS complex subunit MIC60 (Fragment) OS=Mus musculus OX=10090 GN=Immt PE=1 SV=1
P84091	49	49	86876.4	159501	264386	188512	15810.8	209792	362210	157200	563993	410886	231361	248339	205568	245561	205320	239625	250442	239488	250951	252723	AP-2 complex subunit mu OS=Mus musculus OX=10090 GN=Ap2m1 PE=1 SV=1
A0A338P6X4	13	13	15759.3	25441.9	51431.1	31897.5	1797.15	35629.8	63746.4	27823.3	94736.5	73346	41968.2	39612	39988.9	41550	23337.7	40696	44075.8	42387.2	42153	45112.4	Trifunctional purine biosynthetic protein adenosine-3 (Fragment) OS=Mus musculus OX=10090 GN=Gart PE=1 SV=1
D6RCG1	13	13	15759.3	25441.9	51431.1	31897.5	1797.15	35629.8	63746.4	27823.3	94736.5	73346	41968.2	39612	39988.9	41550	23337.7	40696	44075.8	42387.2	42153	45112.4	Trifunctional purine biosynthetic protein adenosine-3 OS=Mus musculus OX=10090 GN=Gart PE=1 SV=1
P42208	25	25	12936.8	21639.4	42599.7	24235.5	2803.12	30263.3	43751.5	23545.4	73306.8	47448.7	34451.5	33691.6	33122.1	31569.3	36401.4	34566.3	30250.6	35869.9	32617.8	29183.7	Septin-2 OS=Mus musculus OX=10090 GN=Septin2 PE=1 SV=2
Q8CGP6	31	31	303783	502051	1.00698e+06	507043	44608.8	698145	1.03727e+06	597936	1.77257e+06	1.30893e+06	809007	781681	782958	660488	579295	797424	717203	910929	788713	805086	Histone H2A type 1-H OS=Mus musculus OX=10090 GN=Hist1h2ah PE=1 SV=3
Q6J1F0	1	1	9220	17990	34793	21762	2839	24520	27005	20203	40124	36446	24553	28010	27052	28347	36867	28006	18672	30778	17853	22416	Intersectin 1 long isoform (Fragment) OS=Mus musculus OX=10090 GN=Itsn1 PE=2 SV=1
Q9DBP5	17	17	42050.7	72658.4	151029	95881.8	8337.71	79194.2	220242	55219.7	332225	204015	111985	113127	117430	124898	108274	90455.4	152282	84124.3	147825	125483	UMP-CMP kinase OS=Mus musculus OX=10090 GN=Cmpk1 PE=1 SV=1
A0A0R4J093	17	17	42050.7	72658.4	151029	95881.8	8337.71	79194.2	220242	55219.7	332225	204015	111985	113127	117430	124898	108274	90455.4	152282	84124.3	147825	125483	UMP-CMP kinase OS=Mus musculus OX=10090 GN=Cmpk1 PE=1 SV=1
P47955	7	7	85619	134207	201571	170697	7295.71	115953	194849	95021.9	317136	256078	228012	208957	156727	222355	94742.7	132442	134724	144761	141111	157505	60S acidic ribosomal protein P1 OS=Mus musculus OX=10090 GN=Rplp1 PE=1 SV=1
A0A0N4SWE9	23	23	43064.7	76149.5	124929	87682.5	3939.35	70816.2	152873	55946.9	237812	164810	114685	118563	97136.2	114217	51156.5	80886.1	105701	85232.4	105815	101369	Electron transferring flavoprotein, beta polypeptide-like OS=Mus musculus OX=10090 GN=Etfbl PE=4 SV=1
A0A338P776	30	30	118725	196376	351017	216931	15019.3	244659	478312	203217	701802	507383	316178	305753	272927	282579	195043	279450	330719	309592	312270	312076	ATP synthase, H+-transporting, mitochondrial F1 complex, O subunit (Fragment) OS=Mus musculus OX=10090 GN=Atp5o PE=1 SV=1
Q9WV96	6	6	11822.3	15411.5	27684	17477.2	1632	27905.5	36223.5	23057.7	46902	45645.7	31483.5	23995	21524.7	22765.8	21193.2	31873.2	25045.5	35126.8	20868.7	28074.8	Mitochondrial import inner membrane translocase subunit Tim10 B OS=Mus musculus OX=10090 GN=Timm10b PE=1 SV=1
A0A0U1RP81	43	43	43705.3	85122.7	183525	110188	11274.5	130170	256998	87234.4	379459	271555	116392	132534	142696	143533	146411	148680	177696	132898	168842	167025	MICOS complex subunit MIC60 OS=Mus musculus OX=10090 GN=Immt PE=1 SV=1
A0A0G2JEP8	5	5	34749.4	59671	103178	86677	3386.6	67828.8	161323	46353.2	267022	195548	92541.2	92906.2	80224	112907	43978.6	77473.8	111543	70616.8	118813	120275	Rho-related GTP-binding protein RhoC (Fragment) OS=Mus musculus OX=10090 GN=Rhoc PE=1 SV=1
A0A1L1SRW0	13	13	20609.1	28266.2	64795.5	33416.2	4996.62	40851.3	48677.8	35721.2	78719.2	63602.2	54883.7	44009.3	50380.2	43528.5	64886.3	46660.1	33656.8	54419.2	35026	39119.2	40S ribosomal protein SA (Fragment) OS=Mus musculus OX=10090 GN=Rpsa PE=1 SV=1
Q3U2G2	73	73	30581.7	55430.8	117423	70810.7	5117.49	74817.8	135412	54196.7	198720	142313	81441.8	86304.1	91300	92239.5	66456	85456.8	93627.2	82565.9	88421.1	87531.7	Heat shock 70 kDa protein 4 OS=Mus musculus OX=10090 GN=Hspa4 PE=1 SV=1
P63330	25	25	23665.6	34673.8	92033.2	42970.2	9212.32	67845	85778	49174.8	143092	113632	63023.6	53985.9	71558.3	55973.8	119632	77492.4	59309	74915.3	63669.1	69891.4	Serine/threonine-protein phosphatase 2A catalytic subunit alpha isoform OS=Mus musculus OX=10090 GN=Ppp2ca PE=1 SV=1
P47757	33	33	24775.7	46586.1	104418	59473.2	5297.3	74217.2	131183	46789.6	196804	148686	65979.8	72533	81187.9	77470.9	68791.1	84770.7	90703.4	71281.4	87568.7	91451.8	F-actin-capping protein subunit beta OS=Mus musculus OX=10090 GN=Capzb PE=1 SV=3
E9Q197	21	21	49520	88321.6	139130	106553	4463.43	86426.3	172284	75039.9	273014	191613	131877	137514	108177	138799	57962.3	98715.9	119122	114320	121479	117855	Glyoxalase domain-containing protein 4 OS=Mus musculus OX=10090 GN=Glod4 PE=1 SV=1
P62073	12	12	65277.5	99497.3	185396	127215	19159.7	156004	275620	144502	399897	309573	173841	154915	144151	165714	248810	178188	190571	220142	177936	190408	Mitochondrial import inner membrane translocase subunit Tim10 OS=Mus musculus OX=10090 GN=Timm10 PE=1 SV=1
A0A286YCW8	21	21	49560.9	76127.9	153127	91552.9	7419.86	107294	157882	80736.1	244750	172567	131986	118529	119060	119259	96354.9	122551	109164	122998	108902	106140	Calcium/calmodulin-dependent protein kinase type II subunit gamma (Fragment) OS=Mus musculus OX=10090 GN=Camk2g PE=1 SV=1
Q61792	21	21	43073.4	63958.6	140330	86744.7	8215	109466	213380	76955.5	287396	204036	114709	99581.7	109111	112995	106681	125031	147537	117238	127878	125496	LIM and SH3 domain protein 1 OS=Mus musculus OX=10090 GN=Lasp1 PE=1 SV=1
Q9Z1S5	37	37	47201.1	66397.5	140380	95516.6	5220.19	90383.2	164061	69903.4	249228	188294	125701	103379	109149	124422	67789.7	103236	113436	106494	110895	115813	Neuronal-specific septin-3 OS=Mus musculus OX=10090 GN=Septin3 PE=1 SV=2
Q8CGP7	28	28	287677	451643	869189	451999	33108.6	555954	822785	535723	1.46322e+06	982716	766115	703198	675823	588786	429952	635012	568898	816150	651068	604439	Histone H2A type 1-K OS=Mus musculus OX=10090 GN=H2ac15 PE=1 SV=3
P62274	5	5	86596.8	140258	319543	177047	10677.6	155531	343569	136353	543031	335712	230616	218378	248455	230626	138660	177648	237554	207727	241624	206486	40S ribosomal protein S29 OS=Mus musculus OX=10090 GN=Rps29 PE=1 SV=2
Q9CPY7	26	26	33034.3	57020.5	99839.9	72639	4157.4	67822.6	137886	50207.6	207377	142989	87973.5	88779.1	77628.3	94621	53988.2	77466.8	95338.2	76488.7	92273	87947.8	Cytosol aminopeptidase OS=Mus musculus OX=10090 GN=Lap3 PE=1 SV=3
P62242	21	21	38340.7	60185.6	107739	66808.4	7759.62	82396.9	127439	66981.6	194236	137555	102105	93707.2	83770.1	87026	100767	94113.7	88114.4	102043	86426.1	84605.2	40S ribosomal protein S8 OS=Mus musculus OX=10090 GN=Rps8 PE=1 SV=2
P43274	54	54	69102.5	116005	233534	144189	10331.5	135904	358108	89581.1	581100	324938	184027	180617	181580	187824	134166	155230	247606	136473	258563	199859	Histone H1.4 OS=Mus musculus OX=10090 GN=H1-4 PE=1 SV=2
contaminant_GR78_MESAU	94	94	56787.8	105901	236406	132689	9253.52	136078	325717	91968.3	470509	270562	151232	164885	183813	172843	120167	155428	225210	140109	209355	166414	owl|P07823| 78 KD GLUCOSE REGULATED PROTEIN PRECURSOR (GRP 78) (IMMUNOGLOBULIN...
Q3UGR5	17	17	41615.3	60438.7	69685.4	76443.8	1823.06	52956.3	81965.6	41059	133045	100802	110826	94101.2	54182.1	99577.2	23674.2	60486.5	56673.1	62551.2	59198.8	61999.8	Haloacid dehalogenase-like hydrolase domain-containing protein 2 OS=Mus musculus OX=10090 GN=Hdhd2 PE=1 SV=2
Q9DB15	7	7	14607	26311	57246.9	46428.6	3570	37761.4	98760.6	19763.6	179185	112899	38899.6	40965.1	44510.9	60478.4	46360.1	43131	68285.6	30108.4	79728.9	69440.7	39S ribosomal protein L12, mitochondrial OS=Mus musculus OX=10090 GN=Mrpl12 PE=1 SV=2
D3YUH4	9	9	21824.7	34572	65763.4	35938.2	4635.56	67336.9	69256.9	52361.7	103934	92241.6	58121	53827.3	51132.8	46813.6	60197.6	76912.1	47885.8	79770.2	46245.6	56734.6	Catenin beta-1 (Fragment) OS=Mus musculus OX=10090 GN=Ctnnb1 PE=1 SV=1
P62900	10	10	71727.8	123030	247306	152970	11336.5	129522	340927	89625.1	520506	275896	191019	191555	192288	199262	147217	147940	235727	136540	231602	169694	60S ribosomal protein L31 OS=Mus musculus OX=10090 GN=Rpl31 PE=1 SV=1
A0A286YD94	3	3	8641.33	11413	24417.3	15219	4339.33	25473	27821.7	14989.3	46141	31347.3	23012.3	17769.3	18985	19824	56351	29094.7	19236.3	22835.3	20530	19280	Band 4.1-like protein 3 (Fragment) OS=Mus musculus OX=10090 GN=Epb41l3 PE=1 SV=1
A0A286YDD0	3	3	8641.33	11413	24417.3	15219	4339.33	25473	27821.7	14989.3	46141	31347.3	23012.3	17769.3	18985	19824	56351	29094.7	19236.3	22835.3	20530	19280	Band 4.1-like protein 3 (Fragment) OS=Mus musculus OX=10090 GN=Epb41l3 PE=1 SV=1
Q9CQH7	9	9	30269.2	45684.3	102711	56949.7	4963.89	48935.4	134513	40779.2	173538	131005	80609.8	71128.9	79860.8	74183.7	64461.2	55893.8	93005.8	62125	77216	80576.8	Transcription factor BTF3 homolog 4 OS=Mus musculus OX=10090 GN=Btf3l4 PE=1 SV=1
P68433	19	19	115484	153949	302390	179558	11987.2	131445	290237	117194	464177	266622	307547	239695	235117	233896	155666	150136	200678	178540	206538	163991	Histone H3.1 OS=Mus musculus OX=10090 GN=H3c1 PE=1 SV=2
P84228	26	26	98289.7	134115	263055	157074	10242	115104	243442	103293	396427	235643	261756	208813	204533	204609	133004	131472	168322	157362	176392	144937	Histone H3.2 OS=Mus musculus OX=10090 GN=Hist1h3b PE=1 SV=2
A0A1W2P768	26	26	98289.7	134115	263055	157074	10242	115104	243442	103293	396427	235643	261756	208813	204533	204609	133004	131472	168322	157362	176392	144937	H3 clustered histone 14 OS=Mus musculus OX=10090 GN=H3c14 PE=1 SV=1
P02301	67	67	62756.8	88367.5	171267	96197.8	7376.88	80253.4	166196	68374.7	262610	171343	167128	137586	133165	125309	95796.8	91665.3	114913	104166	116849	105388	Histone H3.3C OS=Mus musculus OX=10090 GN=H3f3c PE=3 SV=3
P84244	67	67	62756.8	88367.5	171267	96197.8	7376.88	80253.4	166196	68374.7	262610	171343	167128	137586	133165	125309	95796.8	91665.3	114913	104166	116849	105388	Histone H3.3 OS=Mus musculus OX=10090 GN=H3-3a PE=1 SV=2
Q6PCP5	13	13	15433.8	24121.6	54731	25369.3	6422.23	46424.2	53119.5	34066.9	82903.9	63240.5	41101.5	37556.5	42554.6	33046.3	83399.5	53025.4	36728.1	51899.2	36888	38896.8	Mitochondrial fission factor OS=Mus musculus OX=10090 GN=Mff PE=1 SV=1
E0CYB9	13	13	15433.8	24121.6	54731	25369.3	6422.23	46424.2	53119.5	34066.9	82903.9	63240.5	41101.5	37556.5	42554.6	33046.3	83399.5	53025.4	36728.1	51899.2	36888	38896.8	Mitochondrial fission factor OS=Mus musculus OX=10090 GN=Mff PE=1 SV=1
Q8R1M2	31	31	258948	405635	782306	406341	29947.3	499218	744098	481389	1.318e+06	884097	689606	631565	608268	529310	388899	570209	514492	733376	586453	543781	Histone H2A.J OS=Mus musculus OX=10090 GN=H2afj PE=1 SV=1
F6VCY0	14	14	8113.5	15340.4	41770.4	19186.4	4261.5	34868.3	31144.1	19105.6	49286	41089.6	21606.9	23884.3	32477.4	24992.4	55340.1	39826.2	21533.5	29106.1	21929.5	25272.5	NADH dehydrogenase [ubiquinone] 1 beta subcomplex subunit 8, mitochondrial (Fragment) OS=Mus musculus OX=10090 GN=Ndufb8 PE=1 SV=1
A0A571BG20	67	67	30238.7	52442.4	96235.8	61668.2	6906.31	64106.2	116963	50561.8	171937	122055	80528.4	81651.2	74825.9	80330.2	89685.8	73221.9	80871.4	77028.4	76503.8	75071.7	SRC kinase-signaling inhibitor 1 OS=Mus musculus OX=10090 GN=Srcin1 PE=1 SV=1
P12367	23	23	39357.3	66750.4	126650	90786.4	5861.91	96888.8	154370	69651.3	241081	182370	104812	103928	98473.9	118260	76123.1	110666	106736	106110	107270	112170	cAMP-dependent protein kinase type II-alpha regulatory subunit OS=Mus musculus OX=10090 GN=Prkar2a PE=1 SV=2
Q91XV3	22	22	19774.7	32011.8	79305.6	59305	2841.73	38583.7	161525	20301.9	237426	131368	52661.9	49841.1	61662.2	77251.8	36902.7	44069.9	111683	30928.5	105643	80799.7	Brain acid soluble protein 1 OS=Mus musculus OX=10090 GN=Basp1 PE=1 SV=3
F6Q3K8	5	5	20958.2	28125.2	59489.8	37578.2	2066.8	27708.4	56370.4	22637.8	87096.4	74737.4	55813.6	43789.6	46254.8	48950	26839.4	31648.2	38975.8	34487.2	38753.4	45968	Mannose-6-phosphate isomerase (Fragment) OS=Mus musculus OX=10090 GN=Mpi PE=1 SV=1
P48024	5	5	10600.8	14845	34884.2	18562	1504.6	21402	46604	19543	54259.8	44424.6	28230.6	23112.6	27123.2	24179	19538.6	24444.8	32223	29772.4	24142.8	27323.8	Eukaryotic translation initiation factor 1 OS=Mus musculus OX=10090 GN=Eif1 PE=1 SV=2
G3XA25	24	24	49200	74763	127287	75671.1	4848.33	116115	121256	106660	177346	164215	131024	116404	98969.3	98570.8	62960.8	132627	83839.5	162492	78910.6	101003	Acetyl-CoA acetyltransferase, cytosolic OS=Mus musculus OX=10090 GN=Acat2 PE=1 SV=1
F6V9F1	14	14	37660	47736.4	94800.4	52477.6	9307.57	65901.3	83622.3	66841.5	120352	100006	100292	74324	73710.1	68358.1	120869	75272.3	57818.5	101830	53550.6	61510.1	Protein-L-isoaspartate(D-aspartate) O-methyltransferase (Fragment) OS=Mus musculus OX=10090 GN=Pcmt1 PE=1 SV=1
F6QPR1	22	22	17215.9	36104.9	90371.4	44419.9	5521.95	60080.2	104753	38828.4	168086	119103	45847.1	56213.9	70266.3	57862.2	71708.4	68623.4	72428.7	59153	74790	73256.1	Prohibitin (Fragment) OS=Mus musculus OX=10090 GN=Phb2 PE=1 SV=1
A0A0N4SV66	29	29	276726	433255	835799	433624	32028	534043	791879	515218	1.40491e+06	942706	736952	674569	649861	564850	415920	609986	547528	784913	625120	579830	Histone H2A OS=Mus musculus OX=10090 GN=H2aj PE=1 SV=1
D3YXX5	6	6	25540.2	47016.5	76173.2	74325.8	1746.33	70156.5	87417.7	56234.5	137322	121032	68015.8	73203.2	59226.8	96818.3	22677.8	80132.5	60442.8	85670.5	61101.8	74442.7	NADH dehydrogenase [ubiquinone] flavoprotein 1, mitochondrial (Fragment) OS=Mus musculus OX=10090 GN=Ndufv1 PE=1 SV=1
A0A0A0MQG2	241	241	27568.7	55666.8	126797	66619.3	8330.34	79294	125574	58020.2	204328	149586	73418	86671.4	98588.6	86779.7	108178	90569.5	86825.4	88390.8	90916.3	92005.2	Spectrin beta chain, non-erythrocytic 1 (Fragment) OS=Mus musculus OX=10090 GN=Sptbn1 PE=1 SV=1
A0A0G2JE25	19	19	19470.6	37828.7	63816.7	48623.2	2677.26	47961.3	85590.1	31833.9	133007	103969	51851.8	58897.9	49619.1	63337.4	34766.9	54781.2	59179	48497.2	59181.5	63947.8	GTPase NRas (Fragment) OS=Mus musculus OX=10090 GN=Nras PE=1 SV=1
Q99LY9	12	12	41616.6	65535.2	146674	90084.2	7383.33	78302.9	204095	58774.2	291456	211332	110829	102036	114043	117346	95880.5	89437.5	141117	89539.5	129685	129984	NADH dehydrogenase [ubiquinone] iron-sulfur protein 5 OS=Mus musculus OX=10090 GN=Ndufs5 PE=1 SV=3
B1ARW4	12	12	41616.6	65535.2	146674	90084.2	7383.33	78302.9	204095	58774.2	291456	211332	110829	102036	114043	117346	95880.5	89437.5	141117	89539.5	129685	129984	NADH dehydrogenase [ubiquinone] iron-sulfur protein 5 (Fragment) OS=Mus musculus OX=10090 GN=Ndufs5 PE=1 SV=1
P48428	14	14	37746.6	60340.6	111850	61315.2	10951	79070.7	137602	72597.2	200550	131892	100523	93948.4	86966.9	79870.4	142211	90314.4	95141.8	110598	89235	81122.3	Tubulin-specific chaperone A OS=Mus musculus OX=10090 GN=Tbca PE=1 SV=3
A0A1Y7VJ48	14	14	37746.6	60340.6	111850	61315.2	10951	79070.7	137602	72597.2	200550	131892	100523	93948.4	86966.9	79870.4	142211	90314.4	95141.8	110598	89235	81122.3	Tubulin-specific chaperone A OS=Mus musculus OX=10090 GN=Tbca PE=1 SV=1
H3BLF7	33	33	34086.9	59902.3	91571.4	72860.3	5794.24	71991.9	115899	63895.6	178405	140778	90776.7	93266.2	71199.3	94909.3	75244.4	82229.1	80135.9	97341.7	79381.8	86587.6	Guanine nucleotide-binding protein G(I)/G(S)/G(T) subunit beta-1 (Fragment) OS=Mus musculus OX=10090 GN=Gnb1 PE=1 SV=1
Q68EG2	107	107	43368.7	82447.8	220591	112509	12529.5	134551	224703	88338.4	356911	261524	115495	128369	171516	146557	162709	153684	155366	134579	158809	160855	Calcium/calmodulin-dependent protein kinase type II subunit beta OS=Mus musculus OX=10090 GN=Camk2b PE=1 SV=1
Q9CZ42	17	17	30215	43025.5	75328.1	48725.6	4473.71	57066.9	82381.3	59514.3	115262	97120.7	80465.5	66989.2	58569.6	63470.9	58095.8	65181.6	56960.3	90667.2	51285.8	59735.5	ATP-dependent (S)-NAD(P)H-hydrate dehydratase OS=Mus musculus OX=10090 GN=Naxd PE=1 SV=1
K3W4M4	17	17	30215	43025.5	75328.1	48725.6	4473.71	57066.9	82381.3	59514.3	115262	97120.7	80465.5	66989.2	58569.6	63470.9	58095.8	65181.6	56960.3	90667.2	51285.8	59735.5	ATP-dependent (S)-NAD(P)H-hydrate dehydratase OS=Mus musculus OX=10090 GN=Naxd PE=1 SV=1
J3QMM7	17	17	30215	43025.5	75328.1	48725.6	4473.71	57066.9	82381.3	59514.3	115262	97120.7	80465.5	66989.2	58569.6	63470.9	58095.8	65181.6	56960.3	90667.2	51285.8	59735.5	ATP-dependent (S)-NAD(P)H-hydrate dehydratase OS=Mus musculus OX=10090 GN=Naxd PE=1 SV=1
P12970	30	30	39786.2	69896.6	129868	89640	6141.47	82040.2	186234	52250.6	281661	184397	105954	108827	100976	116767	79753.4	93706.2	128767	79601.1	125326	113416	60S ribosomal protein L7a OS=Mus musculus OX=10090 GN=Rpl7a PE=1 SV=2
P84086	26	26	52917	104515	203947	149466	7673.23	93432.3	313454	58438	455491	269514	140923	162727	158575	194698	99645.1	106718	216731	89027.5	202672	165770	Complexin-2 OS=Mus musculus OX=10090 GN=Cplx2 PE=1 SV=1
Q8BVI4	38	38	81431.9	111843	226562	132048	10785.8	155102	282259	150735	429909	228733	216861	174137	176159	172008	140065	177157	195162	229638	191290	140686	Dihydropteridine reductase OS=Mus musculus OX=10090 GN=Qdpr PE=1 SV=2
Q8BGD8	4	4	6380.75	10845.8	22404	12582.5	1907.25	16713.2	28042.5	16340.8	41069.5	30188	16992	16886	17419.5	16390	24767.2	19089.5	19389	24894	18273.8	18567.2	Cytochrome c oxidase assembly factor 6 homolog OS=Mus musculus OX=10090 GN=Coa6 PE=1 SV=1
A3KGU4	16	16	32360.4	60844.8	115677	71327.8	9055.94	94701.6	128403	66508.2	190104	149915	86178.8	94733.4	89942.6	92913.1	117601	108168	88781.1	101322	84587.4	92207.5	Spectrin alpha chain, non-erythrocytic 1 (Fragment) OS=Mus musculus OX=10090 GN=Sptan1 PE=1 SV=2
A0A087WSB0	46	46	38689.8	71390.5	165945	72478.6	22164.7	147193	115356	106397	182853	173553	103035	111153	129027	94412.2	287833	168124	79759.9	162091	81361.1	106747	Tubulin alpha-4A chain (Fragment) OS=Mus musculus OX=10090 GN=Tuba4a PE=1 SV=1
P47754	23	23	37551.3	63446.8	116228	66920.4	7645.52	85660.3	100222	73191.9	154770	128811	100003	98784.7	90370.8	87171.9	99285.3	97841	69295.7	111504	68865	79227.4	F-actin-capping protein subunit alpha-2 OS=Mus musculus OX=10090 GN=Capza2 PE=1 SV=3
H7BX22	10	10	44808	100289	177047	129488	11251.5	133229	337743	81690.8	455298	302918	119328	156148	137659	168674	146113	152174	233526	124452	202587	186315	Ran-specific GTPase-activating protein OS=Mus musculus OX=10090 GN=Ranbp1 PE=1 SV=1
F7D909	3	3	36151.3	41734	98716.3	52984	6878	48711.7	85320	44737	126941	83397.7	96274.3	64978.7	76754.7	69018	89318	55638.3	58992.3	68154.3	56482.7	51294.7	Paraspeckle component 1 (Fragment) OS=Mus musculus OX=10090 GN=Pspc1 PE=1 SV=1
Q5SVJ0	121	121	39194.6	74342.4	198833	101210	11252.9	121444	203015	79598.6	321793	235387	104379	115749	154599	131838	146131	138714	140370	121265	143183	144779	Calcium/calmodulin-dependent protein kinase II, beta, isoform CRA_b OS=Mus musculus OX=10090 GN=Camk2b PE=1 SV=1
Q62426	8	8	7973	17922.9	31681.1	21426.2	1824.12	20250	37025.4	14091.6	62689.4	39920.8	21232.5	27905	24632.6	27909.9	23687.9	23129.1	25600.1	21467.5	27893.8	24553.6	Cystatin-B OS=Mus musculus OX=10090 GN=Cstb PE=1 SV=1
P08226	26	26	35229.8	62655.1	92712.3	79705.4	3275.04	76910.6	108288	62739.7	201245	159039	93820.2	97552	72086.5	103826	42529.7	87847.2	74872.9	95580.8	89544.6	97819.9	Apolipoprotein E OS=Mus musculus OX=10090 GN=Apoe PE=1 SV=2
D3Z7F0	22	22	14552.5	25511.7	53628.3	37962.4	2574.36	29246.4	53091.2	19015.4	97068.9	71350.9	38754.6	39720.6	41697.2	49450.2	33430.6	33404.9	36708.5	28968.8	43190.9	43885.3	L-lactate dehydrogenase (Fragment) OS=Mus musculus OX=10090 GN=Ldhb PE=1 SV=1
Q9CRB6	9	9	19306.8	24630.1	64125.4	32622.4	3567.44	43625.7	97288.2	28168.6	158796	109412	51415.7	38348	49859.1	42494.3	46327.1	49829	67267.4	42913.1	70656.6	67295.7	Tubulin polymerization-promoting protein family member 3 OS=Mus musculus OX=10090 GN=Tppp3 PE=1 SV=1
P20357	141	141	27784.8	50585	105530	61277.6	7387.81	69235.2	134466	50991.8	193370	123819	73993.4	78759.3	82052.5	79821.3	95938.8	79080.2	92973.7	77683.3	86040.6	76157.1	Microtubule-associated protein 2 OS=Mus musculus OX=10090 GN=Map2 PE=1 SV=2
G3UWV7	4	4	33628.8	78000.5	155701	84198.2	7844.5	117036	102845	86205.2	185914	190151	89556.8	121444	121062	109678	101870	133678	71109.5	131330	82722.8	116956	26S proteasome non-ATPase regulatory subunit 11 (Fragment) OS=Mus musculus OX=10090 GN=Psmd11 PE=1 SV=1
G3UYL8	4	4	33628.8	78000.5	155701	84198.2	7844.5	117036	102845	86205.2	185914	190151	89556.8	121444	121062	109678	101870	133678	71109.5	131330	82722.8	116956	26S proteasome non-ATPase regulatory subunit 11 (Fragment) OS=Mus musculus OX=10090 GN=Psmd11 PE=1 SV=1
G3UYL3	4	4	33628.8	78000.5	155701	84198.2	7844.5	117036	102845	86205.2	185914	190151	89556.8	121444	121062	109678	101870	133678	71109.5	131330	82722.8	116956	26S proteasome non-ATPase regulatory subunit 11 OS=Mus musculus OX=10090 GN=Psmd11 PE=1 SV=1
G3UYI4	4	4	33628.8	78000.5	155701	84198.2	7844.5	117036	102845	86205.2	185914	190151	89556.8	121444	121062	109678	101870	133678	71109.5	131330	82722.8	116956	26S proteasome non-ATPase regulatory subunit 11 OS=Mus musculus OX=10090 GN=Psmd11 PE=1 SV=1
G3UX67	4	4	33628.8	78000.5	155701	84198.2	7844.5	117036	102845	86205.2	185914	190151	89556.8	121444	121062	109678	101870	133678	71109.5	131330	82722.8	116956	26S proteasome non-ATPase regulatory subunit 11 (Fragment) OS=Mus musculus OX=10090 GN=Psmd11 PE=1 SV=1
G3UX15	4	4	33628.8	78000.5	155701	84198.2	7844.5	117036	102845	86205.2	185914	190151	89556.8	121444	121062	109678	101870	133678	71109.5	131330	82722.8	116956	26S proteasome non-ATPase regulatory subunit 11 (Fragment) OS=Mus musculus OX=10090 GN=Psmd11 PE=1 SV=1
Q8CGP5	29	29	322626	531578	1.06924e+06	536659	47301.8	740756	1.09815e+06	634778	1.87599e+06	1.38225e+06	859189	827655	831368	699066	614266	846095	759294	967057	834731	850180	Histone H2A type 1-F OS=Mus musculus OX=10090 GN=Hist1h2af PE=1 SV=3
B1AXW3	13	13	32963.8	58710.9	90916.9	65954.9	2164.92	78002.1	108219	54147.1	184603	172345	87785.6	91411.1	70690.4	85914.1	28113.8	89093.9	74825.1	82490.3	82139.7	106004	Aldo-keto reductase family 1 member A1 (Fragment) OS=Mus musculus OX=10090 GN=Akr1a1 PE=1 SV=8
Q91VD9	74	74	48032.4	82577.8	149160	95655.6	9199.36	110421	163940	75213.2	248677	196212	127915	128571	115976	124603	119464	126123	113353	114584	110650	120684	NADH-ubiquinone oxidoreductase 75 kDa subunit, mitochondrial OS=Mus musculus OX=10090 GN=Ndufs1 PE=1 SV=2
D6RJ11	7	7	16522	32778.9	56052.1	29675.3	969.29	40479.1	55116.3	29805.4	71417	61394.9	43999.6	51035.6	43582	38655.3	12587	46235	38108.4	45406.9	31776.7	37761.7	Eukaryotic initiation factor 4A-II OS=Mus musculus OX=10090 GN=Eif4a2 PE=1 SV=1
D6RJ60	7	7	16522	32778.9	56052.1	29675.3	969.29	40479.1	55116.3	29805.4	71417	61394.9	43999.6	51035.6	43582	38655.3	12587	46235	38108.4	45406.9	31776.7	37761.7	Eukaryotic initiation factor 4A-II OS=Mus musculus OX=10090 GN=Eif4a2 PE=1 SV=1
A0A1B0GQW6	5	5	106390	207300	358758	245602	16573	236894	406475	184028	706301	433861	283327	322761	278946	319927	215219	270581	281049	280359	314272	266854	60S ribosomal protein L13a (Fragment) OS=Mus musculus OX=10090 GN=Rpl13a PE=4 SV=2
B1AQX6	74	74	28698	49588	91616.4	58628.4	6474.3	61533.6	112792	48431.5	165480	117258	76425.5	77207	71234.2	76370.5	84075.6	70283.4	77987.2	73782.9	73630.7	72121.2	SRC kinase-signaling inhibitor 1 OS=Mus musculus OX=10090 GN=Srcin1 PE=1 SV=1
B1AQX7	74	74	28698	49588	91616.4	58628.4	6474.3	61533.6	112792	48431.5	165480	117258	76425.5	77207	71234.2	76370.5	84075.6	70283.4	77987.2	73782.9	73630.7	72121.2	SRC kinase-signaling inhibitor 1 OS=Mus musculus OX=10090 GN=Srcin1 PE=1 SV=1
Q9Z140	62	62	21689.1	40016.2	97091	49799.1	6340.08	56975	104299	39287.1	150884	116230	57760	62303.9	75490.9	64869.2	82332.8	65076.6	72115.1	59851.7	67136.1	71488.8	Copine-6 OS=Mus musculus OX=10090 GN=Cpne6 PE=1 SV=1
Q91VB8	6	6	79775.2	162267	248306	107633	11200.8	167136	154234	112449	344498	628892	212449	252646	193065	140206	145455	190903	106642	171311	153286	386812	Alpha globin 1 OS=Mus musculus OX=10090 GN=Hba-a1 PE=1 SV=1
F6VQ81	8	8	10057	16656.2	29570.4	20522.6	1975.88	31289.8	35054.8	23985.4	51800	43496	26782.4	25933	22991.4	26732.8	25658.5	35738.8	24237.5	36540.1	23048.2	26752.6	Tumor protein D54 (Fragment) OS=Mus musculus OX=10090 GN=Tpd52l2 PE=1 SV=1
P60041	12	12	9218.33	12604.2	28463.9	18330.3	1044.17	17405.4	57230.1	12558.2	76307.6	52727.9	24549	19624	22131.2	23877.1	13559.4	19880.1	39570.2	19131.4	33953	32430.9	Somatostatin OS=Mus musculus OX=10090 GN=Sst PE=1 SV=1
P63024	5	5	8464.2	28061.2	94232	28368.8	3366.4	38370.8	116398	20761.2	180484	121538	22540.8	43690.2	73268.2	36953.6	43716.4	43827	80481	31628.6	80307	74754	Vesicle-associated membrane protein 3 OS=Mus musculus OX=10090 GN=Vamp3 PE=1 SV=1
A0A1Y7VJ71	10	10	45666.5	85170.2	181220	126443	7216.9	161598	430515	69854.3	634605	361984	121614	132608	140904	164707	93719.1	184577	297671	106420	282371	222645	Cofilin-2 OS=Mus musculus OX=10090 GN=Cfl2 PE=1 SV=1
Q64105	20	20	20388.3	33265.6	55709.2	40674.1	3152.6	47618.4	71426.9	39284.6	112884	73911.1	54295.8	51793.3	43315.2	52982.7	40939.7	54389.3	49386.3	59847.9	50227.9	45459.9	Sepiapterin reductase OS=Mus musculus OX=10090 GN=Spr PE=1 SV=1
Q91XH5	20	20	20388.3	33265.6	55709.2	40674.1	3152.6	47618.4	71426.9	39284.6	112884	73911.1	54295.8	51793.3	43315.2	52982.7	40939.7	54389.3	49386.3	59847.9	50227.9	45459.9	Sepiapterin reductase OS=Mus musculus OX=10090 GN=Spr PE=1 SV=1
P61514	11	11	22068.1	32003.3	57544.6	32748.3	1436.27	31134.4	51041.1	29869.1	80728.2	54095.8	58769.3	49827.9	44742.2	42658.2	18651.3	35561.4	35290.9	45503.8	35919.8	33272.3	60S ribosomal protein L37a OS=Mus musculus OX=10090 GN=Rpl37a PE=1 SV=2
A0A571BDG0	74	74	28225.6	49287.8	90551.6	58344.7	6441.09	61046.2	112402	47939	164876	116654	75167.5	76739.6	70406.3	76000.9	83644.4	69726.8	77717.9	73032.6	73362	71750	SRC kinase-signaling inhibitor 1 OS=Mus musculus OX=10090 GN=Srcin1 PE=1 SV=1
B1AQX9	74	74	28225.6	49287.8	90551.6	58344.7	6441.09	61046.2	112402	47939	164876	116654	75167.5	76739.6	70406.3	76000.9	83644.4	69726.8	77717.9	73032.6	73362	71750	SRC kinase-signaling inhibitor 1 OS=Mus musculus OX=10090 GN=Srcin1 PE=1 SV=1
Q8K183	20	20	23330.6	41583.6	89414.2	44423.1	6941.4	64481.1	76713.9	42902.7	131007	100391	62131.5	64744.1	69522.1	57866.2	90141.6	73650.1	53041.8	65359.9	58291.9	61746.8	Pyridoxal kinase OS=Mus musculus OX=10090 GN=Pdxk PE=1 SV=1
Q9D358	13	13	27988.4	41250.5	84091.5	49329.8	6150.08	58494.2	109664	43006.5	166078	115992	74535.7	64225.8	65383.3	64257.9	79865.5	66811.9	75824.9	65518	73896.7	71342.9	Low molecular weight phosphotyrosine protein phosphatase OS=Mus musculus OX=10090 GN=Acp1 PE=1 SV=3
E9Q8Y2	6	6	9900	17438.7	47576.7	25646.7	2444	20067.8	70025.8	15315.2	105042	61539.7	26364.3	27151.2	36992.2	33407.3	31737.7	22921.2	48417.5	23331.5	46738.8	37850.7	Microtubule-associated protein 2 (Fragment) OS=Mus musculus OX=10090 GN=Map2 PE=1 SV=8
Q9DAK9	12	12	42785	82126.2	141878	96403	8321.67	122747	213994	80852.2	317319	220954	113941	127868	110314	125577	108066	140201	147962	123174	141192	135902	14 kDa phosphohistidine phosphatase OS=Mus musculus OX=10090 GN=Phpt1 PE=1 SV=1
J3QPU6	4	4	15680.8	20291.8	35301.2	21241.5	2520.5	24245	54780	25221	72934.8	55724	41759.2	31593.2	27447.5	27669.2	32731.2	27692.2	37876	38423	32452.2	34273.8	ATP-dependent (S)-NAD(P)H-hydrate dehydratase OS=Mus musculus OX=10090 GN=Naxd PE=1 SV=1
A0A0N4SUZ2	2	2	26866	33067	87055	38503	8586.5	49827	59730	48486	99623.5	77365.5	71546.5	51484.5	67687.5	50154.5	111505	56912.5	41299	73866	44327.5	47585	Monoglyceride lipase OS=Mus musculus OX=10090 GN=Mgll PE=1 SV=1
Q3UFN1	2	2	26866	33067	87055	38503	8586.5	49827	59730	48486	99623.5	77365.5	71546.5	51484.5	67687.5	50154.5	111505	56912.5	41299	73866	44327.5	47585	Monoglyceride lipase OS=Mus musculus OX=10090 GN=Mgll PE=1 SV=1
A0A0A6YWA9	8	8	11334.4	19422.4	42952.4	23664.1	4296.75	36417.5	30454.6	21399.8	51363.8	48365.1	30184.1	30239.6	33396.5	30825.1	55797.8	41595.6	21056.8	32601	22854.2	29747.4	Guanine nucleotide-binding protein G(i) subunit alpha-2 (Fragment) OS=Mus musculus OX=10090 GN=Gnai2 PE=1 SV=1
Q91W01	12	12	22045.3	40931.8	65693.7	44362.2	5026.92	45615.3	75895.3	37954	114943	92338.4	58708.8	63729.5	51078.5	57786.9	65279.6	52101.6	52476	57820.8	51144.1	56794.1	Phosphomannomutase OS=Mus musculus OX=10090 GN=Pmm1 PE=1 SV=1
Q9JM14	16	16	34821.2	53649.2	96044.2	60526.6	5262.94	84499.4	131534	63016.1	189131	139234	92732.1	83530.2	74677.1	78843.2	68344.9	96515.2	90946.1	96002	84154.6	85638.4	5&#039;(3&#039;)-deoxyribonucleotidase, cytosolic type OS=Mus musculus OX=10090 GN=Nt5c PE=1 SV=1
Q02053	143	143	15425.2	27082.1	60950.9	34049.1	3004.29	37520.7	55754.3	28640.3	88208.6	74964.5	41078.5	42165.8	47390.8	44352.8	39013.8	42855.8	38549.7	43631.9	39248.4	46107.9	Ubiquitin-like modifier-activating enzyme 1 OS=Mus musculus OX=10090 GN=Uba1 PE=1 SV=1
Q9D6M3	40	40	12402.6	18280.3	40249.4	27496.3	2777.72	30450.3	43295.9	20124.8	69950.2	56104.6	33029.2	28461.6	31294.8	35817	36071.6	34780	29935.7	30658.7	31124.2	34507.7	Mitochondrial glutamate carrier 1 OS=Mus musculus OX=10090 GN=Slc25a22 PE=1 SV=1
P60766	24	24	46886.6	82345.6	216143	83561.2	9587.42	113292	177259	83386.6	280886	210864	124864	128210	168058	108848	124503	129403	122562	127036	124981	129696	Cell division control protein 42 homolog OS=Mus musculus OX=10090 GN=Cdc42 PE=1 SV=2
A0A0N4SUM2	13	13	47922.5	84943.5	191510	100921	11667.9	111193	245360	87553.6	364702	248992	127622	132255	148905	131462	151520	127005	169649	133384	162276	153147	Heterogeneous nuclear ribonucleoproteins A2/B1 (Fragment) OS=Mus musculus OX=10090 GN=Hnrnpa2b1 PE=1 SV=1
E0CZ27	64	64	44890.9	68523.4	135341	80314.1	6763.35	72265.6	141072	56036.3	228659	156088	119549	106689	105232	104619	87829.5	82541.7	97540.8	85368.6	101743	96004.6	Histone H3 (Fragment) OS=Mus musculus OX=10090 GN=H3f3a PE=3 SV=1
A2APX3	13	13	54077.5	103421	135811	116028	5693.85	127279	176786	108770	251189	238825	144014	161023	105597	151140	73940.6	145378	122235	165706	111767	146894	Cystatin-C (Fragment) OS=Mus musculus OX=10090 GN=Cst3 PE=1 SV=1
A0A0N4SW34	33	33	30591.8	48921	91573.5	66360.5	3207.06	57753.2	120164	45430	176135	120461	81468.9	76168.4	71200.9	86442.5	41646.8	65965.4	83084.6	69210.3	78371.6	74091.7	V-type proton ATPase subunit E 1 (Fragment) OS=Mus musculus OX=10090 GN=Atp6v1e1 PE=1 SV=1
D3Z2K3	176	176	130604	220122	429970	244483	37118.3	380692	412241	257451	684602	525544	347812	342725	334315	318470	482023	434827	285035	392215	304617	323246	Actin, gamma-enteric smooth muscle (Fragment) OS=Mus musculus OX=10090 GN=Actg2 PE=1 SV=1
Q9CR16	21	21	48855.9	71033.7	158345	79061.2	6255.05	79351.2	171528	60069.6	227549	161268	130108	110597	123118	102987	81228.5	90634.7	118599	91513.1	101249	99190.5	Peptidyl-prolyl cis-trans isomerase D OS=Mus musculus OX=10090 GN=Ppid PE=1 SV=3
Q9CZU6	57	57	51696.1	78365.4	168764	100383	7562.98	105327	148411	77507.9	219858	186835	137672	122013	131219	130762	98213.4	120304	102616	118080	97826.4	114916	Citrate synthase, mitochondrial OS=Mus musculus OX=10090 GN=Cs PE=1 SV=1
E9Q5J9	43	43	30753.5	57167.1	106456	68172.3	8417.7	76461.5	163800	58624	245289	154425	81899.4	89007.3	82772.7	88802.5	109313	87334.1	113256	89310.6	109142	94981.7	Tropomyosin alpha-3 chain OS=Mus musculus OX=10090 GN=Tpm3 PE=1 SV=1
Q9D1H8	3	3	25384.7	43586.3	58922	34535.7	2699.33	54298.7	65525.7	45114	88134.7	75985	67601.7	67862.7	45813.7	44986.3	35053.3	62020	45305.7	68728.7	39215.3	46735.3	39S ribosomal protein L53, mitochondrial OS=Mus musculus OX=10090 GN=Mrpl53 PE=1 SV=1
contaminant_GR78_HUMAN	83	83	63781.9	119068	265827	149247	10362.4	152823	366981	103088	529581	304304	169858	185386	206689	194412	134567	174555	253741	157050	235639	187168	owl|P11021| 78 KD GLUCOSE REGULATED PROTEIN PRECURSOR (GRP 78) (IMMUNOGLOBULIN...
F6ZL13	50	50	89322.7	160964	290042	192998	7055.7	127973	316633	84883.4	469818	292235	237876	250618	225516	251404	91625.9	146170	218929	129316	209048	179744	Endophilin-A1 (Fragment) OS=Mus musculus OX=10090 GN=Sh3gl2 PE=1 SV=1
P84096	13	13	23474.4	38905.6	81323	43156.4	4792.15	51504.6	96185.8	36283.8	139658	75479.7	62514.4	60574.8	63230.8	56216.2	62231.1	58828.2	66505.3	55276.4	62141.2	46424.7	Rho-related GTP-binding protein RhoG OS=Mus musculus OX=10090 GN=Rhog PE=1 SV=1
H3BL99	6	6	14263.8	24227.5	56276.5	28104	4204	36105	44846.8	23885.3	73863.8	65900	37985.5	37721.2	43756.3	36608.5	54593.2	41238.7	31008	36388	32865.3	40532.5	S-formylglutathione hydrolase (Fragment) OS=Mus musculus OX=10090 GN=Esd PE=1 SV=1
P0C0S6	24	24	298970	471108	883545	459827	32557.2	552142	737619	573410	1.3621e+06	940191	796189	733504	686985	598982	422792	630658	510012	873565	606074	578283	Histone H2A.Z OS=Mus musculus OX=10090 GN=H2az1 PE=1 SV=2
Q3THW5	24	24	298970	471108	883545	459827	32557.2	552142	737619	573410	1.3621e+06	940191	796189	733504	686985	598982	422792	630658	510012	873565	606074	578283	Histone H2A.V OS=Mus musculus OX=10090 GN=H2afv PE=1 SV=3
Q61753	48	48	53059.8	74640.8	140046	81520.1	9382.12	94853.7	148826	84440	215714	161372	141304	116214	108890	106190	121837	108342	102902	128640	95982.4	99254.3	D-3-phosphoglycerate dehydrogenase OS=Mus musculus OX=10090 GN=Phgdh PE=1 SV=3
Q9JLZ3	33	33	86293.4	145388	217925	159896	8315.24	152264	270645	125730	408841	305744	229808	226365	169443	208284	107982	173916	187132	191545	181915	188054	Methylglutaconyl-CoA hydratase, mitochondrial OS=Mus musculus OX=10090 GN=Auh PE=1 SV=1
A0A0R4J023	33	33	86293.4	145388	217925	159896	8315.24	152264	270645	125730	408841	305744	229808	226365	169443	208284	107982	173916	187132	191545	181915	188054	Methylglutaconyl-CoA hydratase, mitochondrial OS=Mus musculus OX=10090 GN=Auh PE=1 SV=1
Q9D6J5	20	20	9432.25	18662.5	49882.5	21782.6	4503.25	37972.3	36822.6	22104.5	61335.8	49875.8	25118.7	29056.8	38784.8	28374.2	58479.4	43371.7	25459.8	33674.9	27291.2	30676.7	NADH dehydrogenase [ubiquinone] 1 beta subcomplex subunit 8, mitochondrial OS=Mus musculus OX=10090 GN=Ndufb8 PE=1 SV=1
A0A087WQ14	18	18	9201.06	13524.4	34695.6	17029.4	2324.5	20372.6	34729.9	16537.9	52945.1	47826.9	24502.9	21056.6	26976.5	22182.4	30185.7	23269.1	24012.9	25194.3	23557.7	29416.4	Actin-related protein 3 (Fragment) OS=Mus musculus OX=10090 GN=Actr3 PE=1 SV=1
P07901	99	99	30873.5	53075.4	137820	69608.3	7177.8	77562.3	121847	56331.1	203631	126538	82219	82636.8	107159	90673.2	93211.4	88591.5	84248.3	85817.6	90606.2	77829.5	Heat shock protein HSP 90-alpha OS=Mus musculus OX=10090 GN=Hsp90aa1 PE=1 SV=4
A0A1D5RL90	4	4	2669	4340.5	7275.25	4029	145.75	8276	8564.75	8160	13781.2	10811.8	7107.75	6757.5	5656.25	5248	1892.5	9452.5	5921.75	12431	6131.5	6649.5	Target of Myb protein 1 (Fragment) OS=Mus musculus OX=10090 GN=Tom1 PE=1 SV=1
H3BKR8	3	3	28245	55942.7	104258	64570	5903	97094.3	138072	71795.3	204190	152993	75218.7	87101	81063	84110	76657	110901	95466.7	109377	90855.3	94101	T-complex protein 1 subunit theta OS=Mus musculus OX=10090 GN=Cct8 PE=1 SV=1
Q61316	66	66	32878.8	59819.5	126001	76151.1	5457.08	80778.8	145576	58498.9	213263	153194	87559.4	93137.2	97969.6	99195.9	70865.9	92265.4	100655	89120.2	94892.1	94224.6	Heat shock 70 kDa protein 4 OS=Mus musculus OX=10090 GN=Hspa4 PE=1 SV=1
Q64332	83	83	48551.7	87295.9	229650	114917	10397.4	125217	202354	93376.6	303134	246082	129298	135917	178560	149693	135021	143023	139913	142255	134881	151357	Synapsin-2 OS=Mus musculus OX=10090 GN=Syn2 PE=1 SV=2
F7C312	36	36	21503.3	37530.9	78208	43453.8	4036.36	51228	88353.5	40519.4	141863	89160.6	57265.2	58434.3	60808.9	56603.7	52416.2	58512.3	61089.8	61729	63122.4	54839.5	Endoplasmin (Fragment) OS=Mus musculus OX=10090 GN=Hsp90b1 PE=1 SV=1
E9Q452	44	44	28083	52942.3	99659.1	73064.8	7372.14	69186.9	170937	49103.8	260216	155823	74787.7	82429.4	77487.7	95175.7	95735.2	79025.1	118190	74807	115784	95841.8	Tropomyosin alpha-1 chain OS=Mus musculus OX=10090 GN=Tpm1 PE=1 SV=1
G5E8R2	34	34	33574.1	64794.7	120956	87735	9145.59	80153.7	203502	57487.6	314395	183971	89410.9	100883	94047.1	114285	118765	91551.5	140707	87579.4	139891	113154	Tropomyosin 1, alpha, isoform CRA_k OS=Mus musculus OX=10090 GN=Tpm1 PE=1 SV=1
H3BK84	17	17	39835.3	73088.5	124827	100731	4881.12	105417	145682	85707.1	236282	202598	106085	113797	97056.3	131215	63386.5	120408	100729	130571	105134	124611	cAMP-dependent protein kinase type II-beta regulatory subunit OS=Mus musculus OX=10090 GN=Prkar2b PE=1 SV=1
B0R0F0	69	69	21112.9	35026.2	56959.1	37603.3	3554.36	51675.2	71619.1	40144.2	105455	83918.2	56225.6	54534.6	44287.1	48982.5	46157.1	59023.2	49519.2	61157.5	46922.3	51615.1	Creatine kinase U-type, mitochondrial (Fragment) OS=Mus musculus OX=10090 GN=Ckmt1 PE=1 SV=1
P70404	36	36	23392.1	46241.7	82186.7	56877.9	4282.28	51542.5	103117	43741.8	153180	105027	62295.1	71996.9	63902.4	74090.1	55609.9	58871.6	71297.6	66638.2	68157.6	64598.4	Isocitrate dehydrogenase [NAD] subunit gamma 1, mitochondrial OS=Mus musculus OX=10090 GN=Idh3g PE=1 SV=1
Q9DB05	27	27	40193.7	69659.1	121859	94329.7	3056.07	84050.2	166059	68989.7	249031	173913	107040	108457	94748.6	122876	39686.2	96002	114818	105102	110807	106968	Alpha-soluble NSF attachment protein OS=Mus musculus OX=10090 GN=Napa PE=1 SV=1
A0A087WP77	14	14	71411	109874	199745	143670	18270.6	137694	277676	109893	396150	283576	190175	171071	155308	187148	237264	157274	191993	167417	176268	174418	NADH-ubiquinone oxidoreductase 75 kDa subunit, mitochondrial (Fragment) OS=Mus musculus OX=10090 GN=Ndufs1 PE=1 SV=1
G3UY38	40	40	26370.7	46655.2	93245	50251.3	5297.98	65644.2	99366.4	52009.9	139589	105280	70227.6	72640.7	72500.5	65458.2	68799.8	74978.6	68704.5	79234.3	62110.2	64754.1	Heterogeneous nuclear ribonucleoprotein L OS=Mus musculus OX=10090 GN=Hnrnpl PE=1 SV=1
A0A1L1ST86	3	3	1058	4732.33	8038	5476	0	7004	7477.33	4654.67	12700.3	14437.7	2817.33	7367.67	6249.33	7133	NA	7999.67	5170	7090.67	5650.67	8879.67	RIKEN cDNA 4931406C07 gene OS=Mus musculus OX=10090 GN=4931406C07Rik PE=1 SV=1
Q91VR2	38	38	27532.2	48725.7	100484	59341.4	4340.53	57921.5	107642	42538.9	163129	119172	73320.7	75864.3	78129.6	77299.3	56366.2	66157.6	74426.3	64805.8	72584.9	73298.7	ATP synthase subunit gamma, mitochondrial OS=Mus musculus OX=10090 GN=Atp5f1c PE=1 SV=1
Q8C2Q8	38	38	27532.2	48725.7	100484	59341.4	4340.53	57921.5	107642	42538.9	163129	119172	73320.7	75864.3	78129.6	77299.3	56366.2	66157.6	74426.3	64805.8	72584.9	73298.7	ATP synthase subunit gamma OS=Mus musculus OX=10090 GN=Atp5c1 PE=1 SV=1
D3Z5N2	15	15	35567.2	57072.3	111067	76307.3	7501.53	89986.1	221734	63262.7	316983	176029	94719	88859.9	86357.4	99399.6	97415.5	102782	153313	96377.4	141043	108270	Stathmin OS=Mus musculus OX=10090 GN=Stmn1 PE=1 SV=1
P62774	16	16	51347.9	68685.7	116701	85240.1	5443.69	71944.6	136913	69699.8	169261	139234	136745	106941	90738.3	111036	70692	82174.8	94665.1	106184	75313	85638.2	Myotrophin OS=Mus musculus OX=10090 GN=Mtpn PE=1 SV=2
G3UWU5	2	2	12312	22768.5	46590.5	28286.5	2894	50979	47967	26754	59027.5	79729.5	32787.5	35449.5	36225	36846.5	37581.5	58228	33165.5	40758	26264	49038.5	Casein kinase II subunit beta (Fragment) OS=Mus musculus OX=10090 GN=Csnk2b PE=1 SV=1
Q62418	42	42	18879.8	26628.2	55631.3	31911.7	3092.9	38808.6	66386.7	33511.5	87708.3	75092.9	50278.4	41459	43254.7	41568.5	40164.6	44327	45901.2	51052.9	39025.8	46186.9	Drebrin-like protein OS=Mus musculus OX=10090 GN=Dbnl PE=1 SV=2
A0A2R8VJW0	11	11	24296.2	44245.2	82993.7	53381.8	7240.09	68490.4	111755	46635.7	144041	126915	64703	68888.3	64529.8	69536	94020.3	78229.4	77270.4	71047.3	64091.1	78061.2	Aconitate hydratase, mitochondrial (Fragment) OS=Mus musculus OX=10090 GN=Aco2 PE=1 SV=1
A0A338P676	3	3	26873.7	37484.7	92809.3	53812.3	5440	59900	126874	45886.3	183671	138730	71566.7	58362.3	72162	70096.7	70644	68417.3	87724	69905.3	81725	85328	Trifunctional purine biosynthetic protein adenosine-3 (Fragment) OS=Mus musculus OX=10090 GN=Gart PE=1 SV=1
Q68FG2	196	196	18244.1	32057.6	69259	39631.8	5097.01	48955.2	75834.9	38244.8	116544	82031.6	48585.6	49912.5	53850.7	51625	66189.9	55916.4	52434	58263.8	51856.4	50454.7	Spectrin beta chain OS=Mus musculus OX=10090 GN=Sptbn2 PE=1 SV=1
A0A571BDG6	73	73	28509.2	49771	91402.6	58836.5	6517.27	61712.8	113176	48489.7	166239	117816	75922.7	77491.9	71068	76641.6	84633.7	70488.1	78252.8	73871.6	73968.6	72464.6	SRC kinase-signaling inhibitor 1 OS=Mus musculus OX=10090 GN=Srcin1 PE=1 SV=1
P63318	67	67	46031.7	89035	190774	107867	10803.4	115235	207515	72938.8	325898	227100	122587	138625	148332	140510	140294	131622	143482	111119	145010	139682	Protein kinase C gamma type OS=Mus musculus OX=10090 GN=Prkcg PE=1 SV=1
A2AKU9	27	27	34737.5	60330.9	129705	73572.3	5368.52	68727.4	137512	49790.5	205457	146709	92509.5	93933.4	100849	95836.9	69715.7	78500.1	95079.2	75853.3	91418.6	90235.9	ATP synthase subunit gamma OS=Mus musculus OX=10090 GN=Atp5c1 PE=1 SV=1
D3YVK1	39	39	23570.7	40193.7	86678.3	51983.4	3498.92	53939.8	107271	37697.9	169375	116772	62771.1	62580.3	67394.8	67714.6	45437.2	61609.9	74169.9	57430.6	75363.9	71822.7	Glutamine synthetase (Fragment) OS=Mus musculus OX=10090 GN=Glul PE=1 SV=8
Q9D892	20	20	31887.9	52325.4	84427.6	54159.2	3813.3	65423.8	104534	58045.9	155486	120894	84920.6	81468.9	65644.7	70548.8	49519.8	74726.9	72277.7	88430.1	69183.7	74357.6	Inosine triphosphate pyrophosphatase OS=Mus musculus OX=10090 GN=Itpa PE=1 SV=2
Q9WTX5	10	10	12850.1	30481.1	55152.3	39098.5	3067	40370.4	66498.5	19836.1	106946	80493	34220.8	47458	42882.3	50930.3	39828	46110.7	45978.5	30218.9	47585.9	49508.4	S-phase kinase-associated protein 1 OS=Mus musculus OX=10090 GN=Skp1 PE=1 SV=3
P35979	8	8	35618.5	67645.2	122676	72705.2	6764.62	86441.5	160013	69248.8	244154	164255	94855.4	105322	95384.1	94707.5	87845.9	98733.4	110637	105497	108637	101028	60S ribosomal protein L12 OS=Mus musculus OX=10090 GN=Rpl12 PE=1 SV=2
Q9CPQ8	10	10	29371.7	49989.3	114161	83998.2	8852.4	70506.8	151748	48642.5	276988	166141	78219.6	77831.9	88763.2	109418	114958	80532.7	104923	74104.3	123247	102188	ATP synthase subunit g, mitochondrial OS=Mus musculus OX=10090 GN=Atp5mg PE=1 SV=1
Q5SVI1	108	108	43856.5	83544.2	221820	113378	12588.3	134684	227943	88536.2	360852	262737	116794	130076	172472	147689	163473	153836	157606	134881	160563	161601	Calcium/calmodulin-dependent protein kinase type II subunit beta OS=Mus musculus OX=10090 GN=Camk2b PE=1 SV=1
A0A0N4SUW8	34	34	66886.8	118193	175208	128712	6129	149361	265264	106432	362793	250439	178126	184024	136229	167663	79591.7	170601	183411	162143	161426	154037	Gamma-enolase OS=Mus musculus OX=10090 GN=Eno2 PE=1 SV=1
A0A0U1RQ18	12	12	48824.2	88869.9	290367	111475	12457.2	188377	207631	100000	361751	364085	130024	138368	225769	145210	161771	215165	143562	152346	160963	223937	Glucose-6-phosphate isomerase (Fragment) OS=Mus musculus OX=10090 GN=Gpi1 PE=1 SV=1
D6RI86	9	9	25665	46732.9	105128	49891	8380.78	68297	74726.3	48445.6	136502	128308	68348.2	72761.4	81740.4	64988.8	108833	78008.6	51667.7	73804.2	60736.8	78917.6	Rab GDP dissociation inhibitor alpha (Fragment) OS=Mus musculus OX=10090 GN=Gdi1 PE=1 SV=2
P80315	27	27	36304.8	61923	117285	82497.6	4171.67	79775	142507	68906.5	209084	162566	96683.2	96412.1	91192.4	107463	54173.3	91118.9	98533.1	104976	93032.6	99989.1	T-complex protein 1 subunit delta OS=Mus musculus OX=10090 GN=Cct4 PE=1 SV=3
P16125	52	52	35690.6	63445.7	160415	82640.7	6267.94	74137.4	158488	43120.3	270147	178837	95047.4	98783.1	124728	107649	81395.9	84679.6	109583	65691.5	120203	109997	L-lactate dehydrogenase B chain OS=Mus musculus OX=10090 GN=Ldhb PE=1 SV=2
D3YYB1	14	14	7253	12459.1	29456.6	14416.8	1640.93	20277.2	29370.3	14574	49283.1	33290.1	19315	19398.1	22902.9	18779.2	21309.1	23160.2	20306.9	22202.4	21928.4	20475.2	Septin 2 (Fragment) OS=Mus musculus OX=10090 GN=Sept2 PE=1 SV=1
F6WYM0	14	14	7253	12459.1	29456.6	14416.8	1640.93	20277.2	29370.3	14574	49283.1	33290.1	19315	19398.1	22902.9	18779.2	21309.1	23160.2	20306.9	22202.4	21928.4	20475.2	Septin 2 (Fragment) OS=Mus musculus OX=10090 GN=Sept2 PE=1 SV=2
D3Z3C0	14	14	7253	12459.1	29456.6	14416.8	1640.93	20277.2	29370.3	14574	49283.1	33290.1	19315	19398.1	22902.9	18779.2	21309.1	23160.2	20306.9	22202.4	21928.4	20475.2	Septin 2 (Fragment) OS=Mus musculus OX=10090 GN=Sept2 PE=1 SV=1
P80313	36	36	36086.9	61049.8	122514	74853.8	6816.22	73278.2	129528	64067.1	207733	150297	96102.9	95052.5	95258.2	97506	88515.9	83698.2	89559.4	97603	92431.5	92442.7	T-complex protein 1 subunit eta OS=Mus musculus OX=10090 GN=Cct7 PE=1 SV=1
A0A0N4SUJ8	4	4	20644.8	33033.5	68100	33362.5	4009	43199.8	55279.2	43353.8	100206	65345.2	54978.8	51431.8	52949.5	43458.2	52061.2	49342.5	38221.5	66047.2	44587	40191.2	Dolichyl-diphosphooligosaccharide--protein glycosyltransferase subunit 1 (Fragment) OS=Mus musculus OX=10090 GN=Rpn1 PE=1 SV=1
Q3TWV4	47	47	90390.8	166072	274690	196311	16437.9	218122	376980	163472	587104	427462	240720	258570	213580	255719	213465	249139	260655	249042	261235	262918	AP-2 complex subunit mu OS=Mus musculus OX=10090 GN=Ap2m1 PE=1 SV=1
P62301	10	10	33636.1	42629.5	85254.2	66696.7	3208.9	59296.1	103879	41108	177794	112684	89575.9	66372.6	66287.4	86880.5	41670.9	67727.9	71824.6	62625.9	79109.5	69308.4	40S ribosomal protein S13 OS=Mus musculus OX=10090 GN=Rps13 PE=1 SV=2
Q921R2	10	10	33636.1	42629.5	85254.2	66696.7	3208.9	59296.1	103879	41108	177794	112684	89575.9	66372.6	66287.4	86880.5	41670.9	67727.9	71824.6	62625.9	79109.5	69308.4	40S ribosomal protein S13 OS=Mus musculus OX=10090 GN=Rps13 PE=1 SV=1
Q60605	17	17	41614.9	86706.9	190094	102958	7557.06	102634	231467	73727.5	390546	243534	110825	135000	147804	134115	98136.8	117229	160043	112320	173775	149790	Myosin light polypeptide 6 OS=Mus musculus OX=10090 GN=Myl6 PE=1 SV=3
A0A1W2P7Q9	17	17	41614.9	86706.9	190094	102958	7557.06	102634	231467	73727.5	390546	243534	110825	135000	147804	134115	98136.8	117229	160043	112320	173775	149790	Myosin light polypeptide 6 OS=Mus musculus OX=10090 GN=Myl6 PE=1 SV=1
A0A1W2P6F6	17	17	41614.9	86706.9	190094	102958	7557.06	102634	231467	73727.5	390546	243534	110825	135000	147804	134115	98136.8	117229	160043	112320	173775	149790	Myosin light polypeptide 6 OS=Mus musculus OX=10090 GN=Myl6 PE=1 SV=1
A0A0A6YWU2	45	45	22875.4	41161.2	80794.3	52960.8	4130.18	56249	92221.6	41374.5	162982	119994	60919.3	64086.5	62819.8	68987.7	53634.7	64247.3	63764.4	63031.8	72519.4	73804.4	Neural cell adhesion molecule 1 OS=Mus musculus OX=10090 GN=Ncam1 PE=1 SV=1
P06745	41	41	33349.2	62354.7	155458	82362.5	7874.63	113351	151961	69427.8	251777	212706	88812.3	97084.4	120873	107287	102261	129470	105070	105770	112029	130828	Glucose-6-phosphate isomerase OS=Mus musculus OX=10090 GN=Gpi PE=1 SV=4
D3Z6W1	39	39	36404.9	65647.9	114619	75620.6	8276.08	82355.3	167921	64986.8	240430	158262	96949.8	102212	89119.2	98504.9	107474	94066.1	116105	99004.1	106980	97341.5	Microtubule-associated protein 6 OS=Mus musculus OX=10090 GN=Map6 PE=1 SV=1
P86048	16	16	59262.2	102222	188140	116727	8330.62	123402	179926	102180	308038	214220	157821	159158	146285	152051	108182	140950	124405	155667	137063	131760	60S ribosomal protein L10-like OS=Mus musculus OX=10090 GN=Rpl10l PE=2 SV=1
F7CPL2	18	18	26319.2	48694.3	95846.4	52328.9	9753.89	61416.3	82684.8	52299.2	133963	106247	70090.4	75815.4	74523.3	68164.7	126665	70149.6	57170.4	79675.2	59607.3	65349.2	Drebrin (Fragment) OS=Mus musculus OX=10090 GN=Dbn1 PE=1 SV=1
P83940	5	5	28199.8	40371.2	96206	50942.6	4287.6	85883.2	82591.8	61894.8	132611	119789	75098.6	62856.6	74802.8	66358.8	55679.2	98095.6	57106	94293.6	59005.6	73677.8	Elongin-C OS=Mus musculus OX=10090 GN=Eloc PE=1 SV=1
A0A087WQE6	5	5	28199.8	40371.2	96206	50942.6	4287.6	85883.2	82591.8	61894.8	132611	119789	75098.6	62856.6	74802.8	66358.8	55679.2	98095.6	57106	94293.6	59005.6	73677.8	Elongin-C (Fragment) OS=Mus musculus OX=10090 GN=Eloc PE=1 SV=1
A0A087WNT1	5	5	28199.8	40371.2	96206	50942.6	4287.6	85883.2	82591.8	61894.8	132611	119789	75098.6	62856.6	74802.8	66358.8	55679.2	98095.6	57106	94293.6	59005.6	73677.8	Elongin-C OS=Mus musculus OX=10090 GN=Eloc PE=1 SV=1
S4R1N5	5	5	147276	215810	366426	255930	9012	166429	501231	281803	580611	491522	392212	336011	284908	333380	117031	190096	346566	429314	258346	302320	Glyceraldehyde-3-phosphate dehydrogenase (Fragment) OS=Mus musculus OX=10090 GN=Gapdh PE=1 SV=1
A0A1W2P777	4	4	44522	61642.8	176462	104678	9635.25	101894	178634	74142.2	272767	203549	118567	95975.8	137204	136356	125124	116383	123512	112952	121369	125196	Ras-related protein Rap-1b (Fragment) OS=Mus musculus OX=10090 GN=Rap1b PE=1 SV=1
A0A1B0GTA0	1	1	1538	1910	4469	995	1340	4874	3281	4663	6946	7468	4095	2973	3474	1296	17401	5567	2268	7103	3090	4593	Fucose mutarotase (Fragment) OS=Mus musculus OX=10090 GN=Fuom PE=1 SV=1
Q8VDN2	262	262	28412.6	48193.2	100594	55383.3	5858.92	73818.6	81618.9	51251.2	144111	112183	75665.4	75035.3	78214.4	72143.3	76084.4	84315.4	56433.3	78078.6	64122.6	68999.6	Sodium/potassium-transporting ATPase subunit alpha-1 OS=Mus musculus OX=10090 GN=Atp1a1 PE=1 SV=1
P17710	104	104	46078.4	78087.2	155943	109963	9069.33	120667	147623	87995.8	256218	206248	122711	121580	121250	143241	117775	137826	102071	134057	114005	126857	Hexokinase-1 OS=Mus musculus OX=10090 GN=Hk1 PE=1 SV=3
G3UVV4	104	104	46078.4	78087.2	155943	109963	9069.33	120667	147623	87995.8	256218	206248	122711	121580	121250	143241	117775	137826	102071	134057	114005	126857	Hexokinase 1, isoform CRA_f OS=Mus musculus OX=10090 GN=Hk1 PE=1 SV=1
J3QQ08	3	3	42816	66137.3	144558	99572.3	4204	98440.7	241121	60991.7	369346	266260	114023	102974	112398	129705	54593.3	112439	166718	92917.7	164342	163768	Endophilin-A3 OS=Mus musculus OX=10090 GN=Sh3gl3 PE=1 SV=1
P02802	7	7	21321.6	44491.4	81126.1	49680.1	2494.86	57358.1	105110	48136.4	119796	242521	56781.3	69271.7	63077.6	64714.1	32398.1	65514	72675.9	73333.4	53303.6	149167	Metallothionein-1 OS=Mus musculus OX=10090 GN=Mt1 PE=1 SV=1
Q3UYN2	53	53	21654.4	40319.7	97890.2	49285	6585.3	57235.3	104115	39766.6	150193	115119	57667.6	62776.4	76112.4	64199.5	85517.2	65373.9	71987.4	60582.2	66828.8	70805.5	Copine-6 OS=Mus musculus OX=10090 GN=Cpne6 PE=1 SV=1
Q8R2K3	9	9	25599.2	35561.1	66914.9	43804.9	5845.44	46592.2	104412	33952	153886	93934.9	68173.1	55367.3	52028.1	57061	75909.4	53217.4	72193.2	51724	68471.9	57776	Single-stranded DNA binding protein 1 OS=Mus musculus OX=10090 GN=Ssbp1 PE=1 SV=1
A0A1B0GSA1	4	4	44172	81165.5	180058	92092.2	8538	87471.5	278133	73895.2	336108	200523	117634	126372	140000	119961	110875	99909.8	192309	112576	149552	123335	Pyridoxal phosphate homeostasis protein (Fragment) OS=Mus musculus OX=10090 GN=Plpbp PE=1 SV=1
B1ARS0	11	11	14572.9	21703.7	54770.6	26945.8	2856.64	31595	46202.6	25005.7	71803.4	61665.3	38808.9	33791.8	42585.6	35099.8	37096.6	36087.4	31945.5	38094.6	31948.7	37928	Adenylyl cyclase-associated protein 1 (Fragment) OS=Mus musculus OX=10090 GN=Cap1 PE=1 SV=1
A2AKV1	19	19	28831.8	48619.5	110063	56178.7	5293.84	56143.9	98365.3	45302.4	155019	97814.2	76782	75699	85576.9	73179.5	68746.1	64127.3	68012.2	69015.9	68975.9	60162	ATP synthase, H+-transporting, mitochondrial F1 complex, gamma polypeptide 1 (Fragment) OS=Mus musculus OX=10090 GN=Atp5c1 PE=1 SV=1
A0A0G2JDV0	3	3	11408.7	21754	42806	33606.3	1096.33	42267.7	78041.3	25433.3	111685	86512.3	30382	33870	33282.3	43776	14236.7	48278	53960	38746	49694	53210.7	Aminoacyl tRNA synthase complex-interacting multifunctional protein 1 (Fragment) OS=Mus musculus OX=10090 GN=Aimp1 PE=1 SV=4
A0A0G2JEU9	3	3	11408.7	21754	42806	33606.3	1096.33	42267.7	78041.3	25433.3	111685	86512.3	30382	33870	33282.3	43776	14236.7	48278	53960	38746	49694	53210.7	Aminoacyl tRNA synthase complex-interacting multifunctional protein 1 (Fragment) OS=Mus musculus OX=10090 GN=Aimp1 PE=1 SV=1
A0A0G2JDW6	3	3	11408.7	21754	42806	33606.3	1096.33	42267.7	78041.3	25433.3	111685	86512.3	30382	33870	33282.3	43776	14236.7	48278	53960	38746	49694	53210.7	Aminoacyl tRNA synthase complex-interacting multifunctional protein 1 (Fragment) OS=Mus musculus OX=10090 GN=Aimp1 PE=1 SV=4
Q2NKI4	57	57	51364.9	99532.7	212101	119934	11965.2	127665	233717	80686.7	365959	251201	136790	154970	164915	156229	155381	145819	161599	122922	162835	154506	Protein kinase C OS=Mus musculus OX=10090 GN=Prkcg PE=1 SV=1
A0A494B9T3	178	178	129967	218371	428152	243092	36908.1	378460	412508	255516	682369	523785	346116	339999	332902	316658	479293	432278	285220	389267	303623	322164	Actin, aortic smooth muscle (Fragment) OS=Mus musculus OX=10090 GN=Acta2 PE=1 SV=1
D3YZY0	178	178	129967	218371	428152	243092	36908.1	378460	412508	255516	682369	523785	346116	339999	332902	316658	479293	432278	285220	389267	303623	322164	Actin, gamma-enteric smooth muscle (Fragment) OS=Mus musculus OX=10090 GN=Actg2 PE=1 SV=2
Q99LT0	4	4	12681	14485	28771	21834.5	392.75	17238.8	31692.8	15581.8	45424.2	38923.8	33770.2	22552.5	22370	28441.5	5100	19689.5	21912.8	23737.5	20211.2	23940.2	Protein dpy-30 homolog OS=Mus musculus OX=10090 GN=Dpy30 PE=1 SV=1
A0A494BB31	3	3	19837	39459	67707.3	53720	6892.67	33921	114478	14861.3	156641	96460.7	52827.7	61436.3	52644	69976.7	89509	38744.3	79153.3	22640	69697.7	59329.3	Thioredoxin-like protein 1 (Fragment) OS=Mus musculus OX=10090 GN=Txnl1 PE=1 SV=1
Q9CQA3	30	30	37899.1	72434.8	132412	89344.9	5575.37	88946.2	195098	60204.7	284744	214265	100929	112779	102955	116383	72402.2	101594	134896	91718.9	126698	131788	Succinate dehydrogenase [ubiquinone] iron-sulfur subunit, mitochondrial OS=Mus musculus OX=10090 GN=Sdhb PE=1 SV=1
B0R0E8	37	37	23751.4	38539.1	64965.6	39925.9	5154.03	57917.6	86228.6	49392.1	120597	96463.2	63252.1	60004	50512.4	52008.1	66930.5	66153.3	59620.6	75246.3	53660	59331.1	Creatine kinase U-type, mitochondrial (Fragment) OS=Mus musculus OX=10090 GN=Ckmt1 PE=1 SV=1
P99027	6	6	5383	10583.8	19289.8	11597.2	439.5	12309.5	36448.2	9338.17	55144	36521.5	14335.2	16478.3	14998.2	15106.5	5707.33	14059.5	25201	14226	24536.2	22462.5	60S acidic ribosomal protein P2 OS=Mus musculus OX=10090 GN=Rplp2 PE=1 SV=3
O89053	24	24	20472.8	33816.5	65322.4	42492.3	3572.5	44467.8	74669.7	32456.2	114213	86269.1	54520.8	52651	50789.9	55351.2	46392.5	50790.8	51628.4	49445.2	50819.2	53061	Coronin-1A OS=Mus musculus OX=10090 GN=Coro1a PE=1 SV=5
Q9JJZ2	280	280	86195.3	137089	246517	192948	10838.5	184933	308282	163373	499587	369070	229547	213444	191675	251338	140750	211231	213155	248891	222293	227004	Tubulin alpha-8 chain OS=Mus musculus OX=10090 GN=Tuba8 PE=1 SV=1
O88952	12	12	32818.1	51800	90311.5	53966.8	7639.33	69014.2	98177.1	64097.4	146187	106984	87397.7	80651.1	70219.7	70298.1	99205.1	78827.7	67882.2	97649.2	65045.9	65802.4	Protein lin-7 homolog C OS=Mus musculus OX=10090 GN=Lin7c PE=1 SV=2
P62267	9	9	32329.6	50628.1	104934	61704.9	4282.22	59898.6	117133	48570	186890	126415	86096.7	78826.3	81588.8	80377.9	55609.1	68415.9	80989.2	73993.9	83157.1	77753.7	40S ribosomal protein S23 OS=Mus musculus OX=10090 GN=Rps23 PE=1 SV=3
A0A2R8W6V9	36	36	48237.1	67852.3	143690	97820.1	5225.47	92094.6	168216	71232.5	255522	192756	128460	105644	111723	127423	67858.3	105190	116309	108519	113695	118558	Septin 3 OS=Mus musculus OX=10090 GN=Sept3 PE=1 SV=1
A0A571BE69	36	36	48237.1	67852.3	143690	97820.1	5225.47	92094.6	168216	71232.5	255522	192756	128460	105644	111723	127423	67858.3	105190	116309	108519	113695	118558	Septin 3 OS=Mus musculus OX=10090 GN=Sept3 PE=1 SV=1
P21619	32	32	28548.4	50916.9	93885.2	50934.9	6368.66	72125.8	107970	58656.5	164925	118363	76027	79275.9	72998.4	66348.7	82703.7	82381.9	74653.1	89360.2	73383.7	72801.2	Lamin-B2 OS=Mus musculus OX=10090 GN=Lmnb2 PE=1 SV=2
A0A0R4J0Q5	32	32	28548.4	50916.9	93885.2	50934.9	6368.66	72125.8	107970	58656.5	164925	118363	76027	79275.9	72998.4	66348.7	82703.7	82381.9	74653.1	89360.2	73383.7	72801.2	Lamin-B2 OS=Mus musculus OX=10090 GN=Lmnb2 PE=1 SV=1
A0A2R8VI25	25	25	17398.8	27913.2	43518.5	35187.1	2069.28	32795.8	54366.6	21119.5	84732.1	73779.4	46334.4	43459.9	33836.5	45835.1	26871.6	37459	37590.3	32174.2	37701.5	45378.9	Poly(RC) binding protein 2, isoform CRA_d OS=Mus musculus OX=10090 GN=Pcbp2 PE=1 SV=1
B2M1R7	25	25	17398.8	27913.2	43518.5	35187.1	2069.28	32795.8	54366.6	21119.5	84732.1	73779.4	46334.4	43459.9	33836.5	45835.1	26871.6	37459	37590.3	32174.2	37701.5	45378.9	Poly(rC)-binding protein 2 OS=Mus musculus OX=10090 GN=Pcbp2 PE=1 SV=1
A2A9X5	14	14	31218	47108.4	84054.1	52547.6	3528.21	75953	115798	56080.9	173716	129041	83136.4	73346.2	65354.4	68449.5	45817.6	86753.4	80066	85436.5	77295.6	79369.1	5&#039;(3&#039;)-deoxyribonucleotidase, cytosolic type OS=Mus musculus OX=10090 GN=Nt5c PE=1 SV=1
Q9D2P8	19	19	29817.8	44291.6	93539.2	44502.1	5552.11	58500.4	92435.5	50017.1	147462	99342.7	79407.5	68960.6	72729.3	57969.2	72099.9	66818.8	63912.2	76198.5	65613.4	61102.2	Myelin-associated oligodendrocyte basic protein OS=Mus musculus OX=10090 GN=Mobp PE=1 SV=1
D6REF3	39	39	16357.6	31175.3	61916.8	41141.8	3072.18	41219.9	78330.9	30887.8	123539	84940.4	43561.7	48538.9	48141.9	53592	39895.4	47081.1	54159.9	47055.8	54968.9	52243.9	14-3-3 protein epsilon OS=Mus musculus OX=10090 GN=Ywhae PE=1 SV=1
S4R2L5	11	11	48907.7	79724.6	171100	90276.8	6524.18	99718	210417	83701.1	288492	213562	130246	124129	133035	117597	84723.4	113898	145489	127515	128366	131355	CUGBP Elav-like family member 2 (Fragment) OS=Mus musculus OX=10090 GN=Celf2 PE=1 SV=1
A0A338P702	10	10	15338.9	23150.7	45117.8	32603.1	1133.8	24291.2	58464.5	19596.8	96192.1	61194.4	40848.9	36044.8	35080.3	42469.2	14723.5	27745.2	40423.7	29854.7	42800.6	37638.4	Ubiquitin-conjugating enzyme E2 L3 OS=Mus musculus OX=10090 GN=Ube2l3 PE=1 SV=1
A0A338P786	10	10	15338.9	23150.7	45117.8	32603.1	1133.8	24291.2	58464.5	19596.8	96192.1	61194.4	40848.9	36044.8	35080.3	42469.2	14723.5	27745.2	40423.7	29854.7	42800.6	37638.4	Ubiquitin-conjugating enzyme E2 L3 (Fragment) OS=Mus musculus OX=10090 GN=Ube2l3 PE=1 SV=1
Q8C6Y3	5	5	36088.2	69306.2	113036	89247.6	6941.6	75280.2	174330	53717.2	257658	172043	96106.6	107908	87888.4	116256	90144.2	85984.6	120537	81835.4	114646	105818	Voltage-dependent calcium channel subunit alpha-2/delta-1 OS=Mus musculus OX=10090 GN=Cacna2d1 PE=1 SV=1
A0A338P6V7	5	5	28933	45898.8	108684	66554.4	8554.8	65533.6	130278	46222.6	198451	160684	77051.2	71463	84504.8	86695	111093	74852.2	90077.2	70417.8	88301.4	98831.6	Synaptojanin-1 (Fragment) OS=Mus musculus OX=10090 GN=Synj1 PE=1 SV=1
Q9CQ91	6	6	8342.5	17272.2	60411	17084.7	3997.83	45447.5	31774.3	25476	74467.8	64749.8	22216.5	26891.8	46970.8	22254.5	51916	51910	21969.3	38811.2	33134.3	39825	NADH dehydrogenase [ubiquinone] 1 alpha subcomplex subunit 3 OS=Mus musculus OX=10090 GN=Ndufa3 PE=1 SV=1
A0A1B0GS28	5	5	13311.8	20997.2	48020	23503.6	4011.2	32695.8	53136	24876.4	88722.2	51830.4	35450.2	32691.8	37336.8	30615.8	52089.6	37344.6	36739.4	37897.6	39477	31878.8	60S ribosomal protein L18 (Fragment) OS=Mus musculus OX=10090 GN=Rpl18 PE=1 SV=1
A0A3Q4EGP3	2	2	120358	243279	454324	307365	28330.5	310029	517060	197384	854617	549958	320528	378780	353252	400382	367903	354116	357510	300705	380266	338262	40S ribosomal protein S18 OS=Mus musculus OX=10090 GN=Rps18 PE=4 SV=1
A2A6G2	1	1	66596	92258	213572	141213	3546	113305	389325	82792	495023	241880	177352	143643	166059	183947	46048	129417	269191	126130	220263	148773	LIM and SH3 domain protein 1 (Fragment) OS=Mus musculus OX=10090 GN=Lasp1 PE=4 SV=1
A2A6G3	1	1	66596	92258	213572	141213	3546	113305	389325	82792	495023	241880	177352	143643	166059	183947	46048	129417	269191	126130	220263	148773	LIM and SH3 domain protein 1 (Fragment) OS=Mus musculus OX=10090 GN=Lasp1 PE=4 SV=8
G3UZV6	33	33	39299.6	75708.7	154269	99061.8	5102.33	83031	193125	56349.7	296613	179379	104658	117876	119948	129040	66259.2	94837.8	133532	85845.9	131979	110330	Microtubule-associated protein (Fragment) OS=Mus musculus OX=10090 GN=Map2 PE=1 SV=1
E9Q3V6	18	18	16022.1	26973.9	51808.4	29380.2	3645.56	36291.2	52446.2	28646.8	89400.1	56161.8	42668	41997.2	40282.2	38271	47341.3	41451.3	36262.4	43641.6	39778.5	34542.9	Septin 2 OS=Mus musculus OX=10090 GN=Sept2 PE=1 SV=1
A0A0G2JGJ1	29	29	86522	126937	259655	156212	12584.2	186409	342857	174440	523618	273733	230417	197638	201890	203485	163419	212917	237061	265752	232986	168364	Dihydropteridine reductase OS=Mus musculus OX=10090 GN=Qdpr PE=1 SV=1
P08556	20	20	19388.5	37131.1	63353.7	47592.2	2740.95	48707.6	84998.4	32881.9	130105	102508	51633.4	57811.8	49259.1	61994.4	35593.9	55633.6	58769.9	50093.8	57890.4	63048.9	GTPase NRas OS=Mus musculus OX=10090 GN=Nras PE=1 SV=1
Q9D091	20	20	19388.5	37131.1	63353.7	47592.2	2740.95	48707.6	84998.4	32881.9	130105	102508	51633.4	57811.8	49259.1	61994.4	35593.9	55633.6	58769.9	50093.8	57890.4	63048.9	GTPase NRas OS=Mus musculus OX=10090 GN=Nras PE=1 SV=1
A0A0G2JGP4	20	20	19388.5	37131.1	63353.7	47592.2	2740.95	48707.6	84998.4	32881.9	130105	102508	51633.4	57811.8	49259.1	61994.4	35593.9	55633.6	58769.9	50093.8	57890.4	63048.9	GTPase NRas (Fragment) OS=Mus musculus OX=10090 GN=Nras PE=1 SV=1
A0A087WNW2	68	68	24059.9	42651.8	79387.5	51793.2	4739.79	57152	100466	41489.1	147093	109200	64073.6	66407.5	61725.9	67466.7	61551.2	65278.8	69464.6	63206.4	65449.5	67164.9	Neurofascin OS=Mus musculus OX=10090 GN=Nfasc PE=1 SV=1
G5E924	49	49	25740.4	45963.8	90130.1	50474.5	5176.27	61771.9	92847.6	49502	131824	98628.1	68549.1	71564.1	70078.6	65749.1	67219.2	70555.6	64197.3	75413.6	58655.3	60662.7	Heterogeneous nuclear ribonucleoprotein L (Fragment) OS=Mus musculus OX=10090 GN=Hnrnpl PE=1 SV=1
A6ZI46	150	150	96665	150745	288875	214913	12794.7	271844	545479	149218	733717	608097	257429	234706	224609	279951	166153	310501	377161	227328	326471	374021	Fructose-bisphosphate aldolase OS=Mus musculus OX=10090 GN=Aldoart1 PE=1 SV=1
Q9CPQ9	150	150	96665	150745	288875	214913	12794.7	271844	545479	149218	733717	608097	257429	234706	224609	279951	166153	310501	377161	227328	326471	374021	Fructose-bisphosphate aldolase OS=Mus musculus OX=10090 GN=Aldoart1 PE=1 SV=1
E9Q589	51	51	29705.6	52946.7	102329	68119	5027.53	82084	108515	57364.9	197023	149651	79108.9	82436.2	79564	88733.2	65287.8	93756.2	75030.4	87392.5	87666	92045.2	Neural cell adhesion molecule 1 OS=Mus musculus OX=10090 GN=Ncam1 PE=1 SV=1
A0A0J9YU05	14	14	11119.3	19850.2	52801.7	23596.8	3276.14	33269.4	47789.5	27387.7	76281.1	62542.6	29611.2	30905.9	41054.6	30737.2	42544.1	37999.9	33042.6	41723.5	33941.1	38467.5	WD repeat-containing protein 1 OS=Mus musculus OX=10090 GN=Wdr1 PE=1 SV=1
Q64520	8	8	16548.6	26318.8	49678.9	33194.9	1352.12	34350.8	52454.1	34819.1	79742.8	54822.8	44070.2	40977.4	38626.5	43240	17558.4	39235.1	36267.9	53045	35481.5	33719.4	Guanylate kinase OS=Mus musculus OX=10090 GN=Guk1 PE=1 SV=2
E9Q7K1	8	8	16548.6	26318.8	49678.9	33194.9	1352.12	34350.8	52454.1	34819.1	79742.8	54822.8	44070.2	40977.4	38626.5	43240	17558.4	39235.1	36267.9	53045	35481.5	33719.4	Guanylate kinase OS=Mus musculus OX=10090 GN=Guk1 PE=1 SV=1
E9Q223	9	9	7143.56	12373.3	21672.7	9465.33	569.44	16023.8	14914.9	11138.7	26503.2	51729	19023.7	19264.4	16850.7	12329.4	7394.67	18301.9	10312.2	16968.9	11792.2	31816.4	Hemoglobin, beta adult s chain (Fragment) OS=Mus musculus OX=10090 GN=Hbb-bs PE=1 SV=1
D3Z5Y7	6	6	33441.7	47423.2	74566	52785	7787.67	63132.7	78440.3	54896.2	120006	88988.3	89058.3	73836.3	57977	68758.8	101131	72110	54235.5	83631.5	53397	54733.7	Kinesin light chain 2 (Fragment) OS=Mus musculus OX=10090 GN=Klc2 PE=1 SV=8
D3Z6P1	5	5	27836.2	57864.8	125876	67606.6	6947	70621.8	156690	51689.6	220228	162859	74130.4	90093.8	97872.2	88065.6	90214	80664	108339	78746.6	97991.4	100169	Multifunctional protein ADE2 (Fragment) OS=Mus musculus OX=10090 GN=Paics PE=1 SV=1
D6RCU8	5	5	27836.2	57864.8	125876	67606.6	6947	70621.8	156690	51689.6	220228	162859	74130.4	90093.8	97872.2	88065.6	90214	80664	108339	78746.6	97991.4	100169	Multifunctional protein ADE2 OS=Mus musculus OX=10090 GN=Paics PE=1 SV=1
Q8R081	48	48	26039.4	46554.2	91000	51147	5209.58	62434.2	93799.4	50053.6	133217	99865.2	69345.3	72483.4	70755	66625	67651.9	71312.1	64855.4	76254	59275	61423.6	Heterogeneous nuclear ribonucleoprotein L OS=Mus musculus OX=10090 GN=Hnrnpl PE=1 SV=2
F6Y6L6	22	22	22833.5	40727.4	65446.2	37984.9	2471.73	31931.5	61817.6	27820.3	96386.4	75623.6	60807.4	63411.1	50886.1	49479.7	32097.8	36471.8	42742.1	42382.6	42887.1	46513.3	Predicted gene, 49369 (Fragment) OS=Mus musculus OX=10090 GN=Gm49369 PE=1 SV=1
A0A0U1RP68	12	12	22240.8	39315.7	73641.5	44902.2	4457.08	51490.4	81018.8	38438.3	129923	104587	59229.2	61213.2	57258.2	58490.5	57879.8	58811.9	56018.3	58558.7	57809.3	64328.2	Isocitrate dehydrogenase [NADP], mitochondrial (Fragment) OS=Mus musculus OX=10090 GN=Idh2 PE=1 SV=1
A0A338P799	72	72	13092.5	21246.9	49046.8	26686.4	2498.21	31502.7	55115.3	24872.1	77797	61349.4	34866.3	33080.5	38135	34761.9	32441.7	35982.1	38107.9	37891.1	34615.6	37733.7	Ras/Rap GTPase-activating protein SynGAP OS=Mus musculus OX=10090 GN=Syngap1 PE=1 SV=1
P80318	38	38	36653	63934.6	128587	78175.6	8566.24	94026.7	145260	73814.4	227313	168227	97610.4	99544.3	99979.8	101833	111242	107397	100437	112453	101144	103471	T-complex protein 1 subunit gamma OS=Mus musculus OX=10090 GN=Cct3 PE=1 SV=1
P70333	30	30	22538.3	38901.5	76087.4	41579.9	7033.83	53859.5	77278.7	41935.7	115181	90909.5	60021.5	60568.3	59160	54162.6	91342	61518.1	53432.5	63886.9	51249.7	55915.2	Heterogeneous nuclear ribonucleoprotein H2 OS=Mus musculus OX=10090 GN=Hnrnph2 PE=1 SV=1
E9PUC5	28	28	27817.9	48099.1	99522.2	59866.3	5633.43	61885.4	127685	40828.7	186830	141199	74081.6	74888.7	77381.3	77982.9	73156.1	70685.3	88285.1	62200.4	83130.7	86846.9	PH and SEC7 domain-containing protein 3 OS=Mus musculus OX=10090 GN=Psd3 PE=1 SV=1
P68510	51	51	23695.9	41894.3	83664.2	50999	5459.67	74960.2	111745	49762.5	173408	129205	63104.3	65228.1	65051.2	66432.2	70899.6	85619.3	77263.2	75810.6	77158.3	79469.6	14-3-3 protein eta OS=Mus musculus OX=10090 GN=Ywhah PE=1 SV=2
Q9CQ89	8	8	25321	56692.4	98662.1	75770.5	6279.38	58048	130885	40598.8	175802	155120	67432.1	88268.1	76712.5	98700.2	81544.5	66302.1	90497.1	61849.9	78223.8	95409	Protein CutA OS=Mus musculus OX=10090 GN=Cuta PE=1 SV=3
D5MCW4	8	8	25321	56692.4	98662.1	75770.5	6279.38	58048	130885	40598.8	175802	155120	67432.1	88268.1	76712.5	98700.2	81544.5	66302.1	90497.1	61849.9	78223.8	95409	Protein CutA OS=Mus musculus OX=10090 GN=Cuta PE=1 SV=1
Q64522	33	33	234934	369009	704000	367112	27095.6	444977	662693	431625	1.18186e+06	789457	625655	574539	547383	478210	351867	508254	458206	657562	525873	485571	Histone H2A type 2-B OS=Mus musculus OX=10090 GN=Hist2h2ab PE=1 SV=3
B7ZBY6	26	26	17625.9	28580.3	61642.3	35471.8	2349.88	32326.5	77195.4	27782.8	104250	71612.1	46939.4	44498.4	47928.4	46206	30515.7	36923	53374.6	42325.5	46386.2	44046	Ubiquitin-conjugating enzyme E2 variant 1 (Fragment) OS=Mus musculus OX=10090 GN=Ube2v1 PE=4 SV=8
A0A2I3BQ75	2	2	22926.5	35262	55749.5	35502.5	6644	64854	53674	48558	95939	77271	61055	54902	43347	46246	86279	74076	37111.5	73976	42688	47526.5	Phosphoenolpyruvate carboxykinase [GTP], mitochondrial (Fragment) OS=Mus musculus OX=10090 GN=Pck2 PE=1 SV=1
P47708	32	32	24652.7	41649.6	86711.7	52655.8	5419.91	54618.6	107505	40454.3	150104	97018.4	65652.4	64847.1	67420.7	68590.2	70383.2	62385.2	74331.9	61630.1	66789	59672.6	Rabphilin-3A OS=Mus musculus OX=10090 GN=Rph3a PE=1 SV=2
F6VAL0	5	5	13678.2	18644.8	40621.6	22978.2	2485.2	29352.4	53745	21986.2	78728	50774	36426.2	29029.2	31584.2	29931.8	32272.8	33525.8	37160.4	33494.6	35030	31229.2	Mitochondrial fission factor (Fragment) OS=Mus musculus OX=10090 GN=Mff PE=1 SV=1
F7B1A4	5	5	13678.2	18644.8	40621.6	22978.2	2485.2	29352.4	53745	21986.2	78728	50774	36426.2	29029.2	31584.2	29931.8	32272.8	33525.8	37160.4	33494.6	35030	31229.2	Mitochondrial fission factor (Fragment) OS=Mus musculus OX=10090 GN=Mff PE=1 SV=1
S4R261	4	4	34566.2	59633.5	107380	61899	8711.5	77913	136022	68412.2	203008	137017	92053	92847.8	83490.8	80630.8	113128	88992.2	94049.8	104223	90329	84274.8	Tropomyosin alpha-1 chain OS=Mus musculus OX=10090 GN=Tpm1 PE=1 SV=1
A0A0R4J117	40	40	29350	54747.1	91996.1	54536.8	8560.33	78105.2	102616	67800.7	150680	118422	78161.9	85239.5	71529.5	71040.6	111165	89211.6	70951.3	103291	67045.3	72837.2	Immunoglobulin superfamily member 8 OS=Mus musculus OX=10090 GN=Igsf8 PE=1 SV=1
G3UYZ1	40	40	29350	54747.1	91996.1	54536.8	8560.33	78105.2	102616	67800.7	150680	118422	78161.9	85239.5	71529.5	71040.6	111165	89211.6	70951.3	103291	67045.3	72837.2	Immunoglobulin superfamily member 8 OS=Mus musculus OX=10090 GN=Igsf8 PE=1 SV=1
Q9DC07	19	19	56827.7	97799.3	203099	121417	10691.2	168358	293480	132064	387057	319483	151338	152271	157916	158161	138837	192299	202921	201193	172223	196504	LIM zinc-binding domain-containing Nebulette OS=Mus musculus OX=10090 GN=Nebl PE=1 SV=1
P09528	13	13	80173.4	163204	340178	179091	18395.4	182765	319237	139906	603176	486743	213510	254104	264499	233288	238884	208754	220730	213140	268386	299381	Ferritin heavy chain OS=Mus musculus OX=10090 GN=Fth1 PE=1 SV=2
A0A1Y7VL93	7	7	8362.86	16277.6	35337.9	26042.7	1881	23461.3	48801.1	16864.4	71097.9	57489.1	22271	25343.3	27475.9	33923.4	24426.7	26797	33742.1	25691.7	31635	35359.4	Ras-related protein Ral-A (Fragment) OS=Mus musculus OX=10090 GN=Rala PE=1 SV=1
G3UXF3	3	3	40968.3	83322.7	153185	106056	4976.33	71199.7	268324	47852.7	333964	211951	109103	129731	119106	138151	64622.7	81324	185527	72901	148598	130364	T-complex protein 1 subunit delta OS=Mus musculus OX=10090 GN=Cct4 PE=1 SV=1
G3UXG2	3	3	40968.3	83322.7	153185	106056	4976.33	71199.7	268324	47852.7	333964	211951	109103	129731	119106	138151	64622.7	81324	185527	72901	148598	130364	T-complex protein 1 subunit delta OS=Mus musculus OX=10090 GN=Cct4 PE=1 SV=1
P62334	21	21	23033.9	42877.1	74315.3	53083.9	2790.33	66135.1	93261.6	49013.2	135053	108693	61341.3	66758.2	57781.9	69148.1	36235.2	75539.3	64483.5	74669	60091.9	66853.1	26S proteasome regulatory subunit 10B OS=Mus musculus OX=10090 GN=Psmc6 PE=1 SV=1
S4R238	9	9	25890	43342.2	76124.2	51379.4	4755.11	52550.3	106947	36768.4	155952	107406	68947.3	67482.3	59188.7	66927.8	61750.1	60022.8	73945.9	56014.6	69391.4	66061.6	MICOS complex subunit OS=Mus musculus OX=10090 GN=Chchd3 PE=1 SV=1
F6WX90	126	126	155922	260199	468189	279677	46307.2	467359	423987	324054	731796	596284	415236	405124	364032	364315	601351	533819	293157	493682	325616	366756	Actin, alpha cardiac muscle 1 (Fragment) OS=Mus musculus OX=10090 GN=Actc1 PE=4 SV=1
F6SEU4	81	81	12903.8	21165.3	48697.8	26547.6	2851.14	32533.3	54829.4	26081.7	77871	60872	34363.7	32953.4	37863.6	34581.2	37024.8	37159.2	37910.3	39734	34648.6	37440.1	Ras/Rap GTPase-activating protein SynGAP OS=Mus musculus OX=10090 GN=Syngap1 PE=1 SV=2
Q6DFY2	29	29	23846.3	48280.6	104641	63156.7	6658.14	78412.4	105224	47440.4	167817	126154	63505	75171.3	81361.7	82269.1	86463	89562.4	72754.3	72272.9	74670.6	77593.1	Opioid-binding protein/cell adhesion molecule-like OS=Mus musculus OX=10090 GN=Opcml PE=1 SV=1
P49722	12	12	28489.1	43828.2	67380.9	59134.3	1314.17	57880	82474.2	52057.2	131948	113046	75869	68239.2	52390.5	77029.5	17065.6	66110.2	57024.8	79306.5	58710.6	69531	Proteasome subunit alpha type-2 OS=Mus musculus OX=10090 GN=Psma2 PE=1 SV=3
Q71H75	30	30	16125.2	27169.3	61973.4	37402	4178.6	38549.3	79620.6	28768.9	125126	81613.1	42942.7	42301.5	48185.9	48720.3	54263.6	44030.7	55051.6	43827.8	55674.9	50197.3	Collapsin response mediator protein 1A (Fragment) OS=Mus musculus OX=10090 GN=Crmp1 PE=1 SV=1
Q14BB9	13	13	16404.2	22221.2	41995.6	23032.4	2230.08	30998.3	44004.7	28753.5	65314.7	46135.2	43685.6	34597.5	32652.4	30002.1	28959.7	35406	30425.8	43804.2	29061.6	28375.8	MAP6 domain-containing protein 1 OS=Mus musculus OX=10090 GN=Map6d1 PE=1 SV=1
P63242	13	13	46479.3	88771.2	208930	115979	10735.9	116220	236132	78009.7	338727	276047	123779	138214	162450	151077	139418	132747	163269	118844	150718	169788	Eukaryotic translation initiation factor 5A-1 OS=Mus musculus OX=10090 GN=Eif5a PE=1 SV=2
A0A1Y7VNI5	1	1	11856	16129	25516	18017	0	23549	40085	13439	65538	46061	31573	25112	19839	23469	NA	26897	27715	20473	29161	28330	Ena/VASP-like protein (Fragment) OS=Mus musculus OX=10090 GN=Evl PE=1 SV=1
P62754	16	16	32317.2	50593.8	105081	62015.4	6559.62	51305.9	132044	39390.8	195506	116866	86063.8	78772.8	81703.1	80782.4	85183.8	58601.3	91298.6	60009.8	86990.9	71880.2	40S ribosomal protein S6 OS=Mus musculus OX=10090 GN=Rps6 PE=1 SV=1
P62908	13	13	26559.1	46551.5	76850.5	61055.1	4579	55562.8	88344.5	56176.2	143445	104320	70729.1	72479.1	59753.3	79531.5	59462.9	63463.5	61083.6	85581.5	63825.8	64163.8	40S ribosomal protein S3 OS=Mus musculus OX=10090 GN=Rps3 PE=1 SV=1
F6WHR9	20	20	96121.8	192507	554594	284202	30491.3	357711	541732	212530	872813	702522	255982	299729	431215	370208	395964	408578	374570	323781	388363	432100	Calcium/calmodulin-dependent protein kinase type II subunit alpha (Fragment) OS=Mus musculus OX=10090 GN=Camk2a PE=1 SV=1
Q8BUV3	46	46	33332.2	56395.3	106847	67312	4043.58	70210.2	126244	56147.9	175097	129183	88766.7	87805.7	83076.5	87682	52510	80193.9	87288.6	85538.5	77910.1	79456.4	Gephyrin OS=Mus musculus OX=10090 GN=Gphn PE=1 SV=2
A0JNY3	46	46	33332.2	56395.3	106847	67312	4043.58	70210.2	126244	56147.9	175097	129183	88766.7	87805.7	83076.5	87682	52510	80193.9	87288.6	85538.5	77910.1	79456.4	Molybdopterin molybdenumtransferase OS=Mus musculus OX=10090 GN=Gphn PE=1 SV=1
P97351	24	24	38357.4	81723.1	140655	90210.8	7572.08	106222	152601	79800	268846	176482	102149	127240	109364	117511	98331.7	121326	105513	121572	119624	108549	40S ribosomal protein S3a OS=Mus musculus OX=10090 GN=Rps3a PE=1 SV=3
A2A8E4	4	4	8607.75	22885.8	41614.2	26094.8	1564.25	50168	62055.5	29010.5	90420.8	75126.8	22922.8	35632	32355.8	33991	20313	57301.5	42906.5	44195.8	40232.5	46207.5	CXXC motif-containing zinc-binding protein (Fragment) OS=Mus musculus OX=10090 GN=Czib PE=1 SV=1
Q8R071	31	31	29987.4	54001.4	100486	56726.4	6692.06	57557.9	77715	49704.9	121251	123154	79859.2	84078.6	78130.4	73892.9	86903.6	65742.2	53734	75722.9	53950.7	75747.6	Inositol-trisphosphate 3-kinase A OS=Mus musculus OX=10090 GN=Itpka PE=1 SV=1
D3Z0L4	19	19	35111	70846.9	121332	90530	7174.84	93948.5	201717	61783.9	295667	199838	93503.9	110307	94339.5	117926	93172.9	107308	139473	94124.6	131558	122914	MICOS complex subunit (Fragment) OS=Mus musculus OX=10090 GN=Chchd3 PE=1 SV=1
Q9CQ48	5	5	12286	18957.6	28123	21008.8	1649.2	25657	45863.8	17557.2	69354.2	56698.8	32718.4	29516	21866	27366.2	21416.6	29305	31711	26747	30859	34873.2	NudC domain-containing protein 2 OS=Mus musculus OX=10090 GN=Nudcd2 PE=1 SV=1
P61957	5	5	6494.6	14563.2	25416.6	16025	1662.4	17054	37582.2	12107	51408	39947.4	17295.6	22674.2	19761.8	20874	21587.8	19478.6	25984.8	18444.2	22873.8	24570	Small ubiquitin-related modifier 2 OS=Mus musculus OX=10090 GN=Sumo2 PE=1 SV=1
G3UZA7	5	5	6494.6	14563.2	25416.6	16025	1662.4	17054	37582.2	12107	51408	39947.4	17295.6	22674.2	19761.8	20874	21587.8	19478.6	25984.8	18444.2	22873.8	24570	Small ubiquitin-related modifier OS=Mus musculus OX=10090 GN=Sumo3 PE=1 SV=1
Q9Z172	5	5	6494.6	14563.2	25416.6	16025	1662.4	17054	37582.2	12107	51408	39947.4	17295.6	22674.2	19761.8	20874	21587.8	19478.6	25984.8	18444.2	22873.8	24570	Small ubiquitin-related modifier 3 OS=Mus musculus OX=10090 GN=Sumo3 PE=1 SV=1
P14211	32	32	16483.1	28346.8	66688.4	37308.5	4911.34	34088.3	77424.7	25406.5	124523	76943.6	43895.7	44134.8	51851.8	48598.5	63778.9	38935.3	53533.3	38705.2	55406.5	47325.2	Calreticulin OS=Mus musculus OX=10090 GN=Calr PE=1 SV=1
A0A1L1SVJ6	41	41	11281.1	18447.7	32317.7	19449.6	2081.15	23348.3	33115.4	17648.3	61269.3	41266.6	30042.2	28722.2	25127.6	25335.1	27025.6	26668.1	22896.5	26886	27261.7	25381.3	Alpha-actinin-4 (Fragment) OS=Mus musculus OX=10090 GN=Actn4 PE=1 SV=1
P63044	22	22	14161.1	28800.3	63721.6	28608.7	4781.82	39273.8	62724.2	28439.5	94979.2	76609.2	37712.3	44841.1	49545.2	37265.9	62096.9	44858.2	43369	43326	42261	47119.5	Vesicle-associated membrane protein 2 OS=Mus musculus OX=10090 GN=Vamp2 PE=1 SV=2
B0QZN5	22	22	14161.1	28800.3	63721.6	28608.7	4781.82	39273.8	62724.2	28439.5	94979.2	76609.2	37712.3	44841.1	49545.2	37265.9	62096.9	44858.2	43369	43326	42261	47119.5	Vesicle-associated membrane protein 2 OS=Mus musculus OX=10090 GN=Vamp2 PE=1 SV=1
P63168	14	14	13906.5	20836	59637.3	25078.2	4425.79	43899.9	45893.1	32209.6	84122.1	64936.9	37034	32440.6	46369.4	32667	57473.5	50142.2	31731.4	49069.4	37430.1	39940.3	Dynein light chain 1, cytoplasmic OS=Mus musculus OX=10090 GN=Dynll1 PE=1 SV=1
A0A0G2JGS3	4	4	59789.2	109346	188942	139635	5993.5	118546	226072	100113	380646	311396	159225	170250	146908	181892	77831.8	135404	156312	152517	169370	191530	Alcohol dehydrogenase class-3 OS=Mus musculus OX=10090 GN=Adh5 PE=1 SV=1
A0A338P781	5	5	31148.4	55730.8	143525	61255.8	9784.4	80973	121442	62660.6	219122	155572	82951.2	86771.4	111595	79793	127061	92487.2	83968.4	95460.4	97498.8	95687.6	Mitogen-activated protein kinase 1 (Fragment) OS=Mus musculus OX=10090 GN=Mapk1 PE=1 SV=1
E9Q1K3	40	40	12818	21751.8	43125.8	24811.6	3584.1	31467.3	48022.9	21584.9	71855.4	59020.5	34135.4	33866.4	33531.2	32319.9	46543.2	35941.6	33203.9	32883.3	31972	36301.2	Alpha-adducin OS=Mus musculus OX=10090 GN=Add1 PE=1 SV=1
Q9D9P1	17	17	30130.4	58550.7	97821.8	75290.9	6792.24	80375.3	162702	55390.5	236815	166141	80240.1	91161.6	76059.2	98075.5	88204.4	91804.6	112496	84384.5	105372	102188	MICOS complex subunit OS=Mus musculus OX=10090 GN=Chchd3 PE=1 SV=1
A0A0N4SW76	7	7	75396	137751	219216	145223	13591	161638	290118	126376	426816	286534	200787	214475	170447	189170	176494	184623	200596	192529	189914	176238	Heat shock 70 kDa protein 4L (Fragment) OS=Mus musculus OX=10090 GN=Hspa4l PE=1 SV=1
D3Z1Z8	9	9	36436.7	54850	101052	62158.8	8053.11	84117.4	174067	67724.3	244938	145192	97034.6	85399.9	78570.8	80969.3	104578	96079	120355	103175	108986	89302.8	Stathmin (Fragment) OS=Mus musculus OX=10090 GN=Stmn1 PE=1 SV=1
Q9D0S9	12	12	33290.3	57904.6	93230.3	68424.9	7397.92	53263.6	97559.2	44951.8	158611	119522	88655.4	90155.7	72489.2	89131.7	96069.8	60837.4	67454.8	68481.5	70574.3	73514	Histidine triad nucleotide-binding protein 2, mitochondrial OS=Mus musculus OX=10090 GN=Hint2 PE=1 SV=1
A0A0A6YVU0	18	18	30938.2	47826.3	93375.2	63283.2	3741.28	79514.8	104119	59031.1	156198	130652	82391.3	74464.1	72601.7	82433.9	48584.2	90821.6	71990.1	89930.7	69500.3	80359.6	V-type proton ATPase subunit H (Fragment) OS=Mus musculus OX=10090 GN=Atp6v1h PE=1 SV=1
A0A0N4SVE1	10	10	106636	157830	267979	150801	19426.8	192815	255248	175310	375261	284900	283984	245738	208362	196436	252279	220234	176486	267076	166974	175233	V-type proton ATPase subunit F OS=Mus musculus OX=10090 GN=Atp6v1f PE=1 SV=1
F7B2B4	10	10	106636	157830	267979	150801	19426.8	192815	255248	175310	375261	284900	283984	245738	208362	196436	252279	220234	176486	267076	166974	175233	V-type proton ATPase subunit F (Fragment) OS=Mus musculus OX=10090 GN=Atp6v1f PE=1 SV=1
G3UZE9	20	20	12690.5	22634.2	64893.3	30127.1	4572.25	35460.7	98467.1	25710	139588	84649	33795.7	35240.4	50456.3	39243.9	59375.3	40502.9	68082.6	39167.6	62110.2	52064.6	Microtubule-associated protein 2 (Fragment) OS=Mus musculus OX=10090 GN=Map2 PE=1 SV=1
P31324	22	22	36592.1	66896.2	121300	91569.2	4470.45	96616.9	140555	74464.9	227810	189036	97448.3	104156	94314.4	119280	58053.6	110356	97183.8	113444	101365	116270	cAMP-dependent protein kinase type II-beta regulatory subunit OS=Mus musculus OX=10090 GN=Prkar2b PE=1 SV=3
P62196	18	18	32209.6	50521.6	71726.3	55750.9	5602.06	60219.9	81687.2	52763.7	130124	105431	85777.2	78660.4	55769.2	72622.1	72748.7	68782.9	56480.7	80382.6	57898.9	64846.9	26S proteasome regulatory subunit 8 OS=Mus musculus OX=10090 GN=Psmc5 PE=1 SV=1
P51880	9	9	49502.8	87900.3	144314	86844.1	9165.11	97374.3	138249	85492.6	245761	121430	131831	136858	112209	113125	119019	111221	95589.2	130244	109352	74687.3	Fatty acid-binding protein, brain OS=Mus musculus OX=10090 GN=Fabp7 PE=1 SV=2
Q9QXS6	50	50	14837.5	27371.5	60646	31751.5	5346.06	38998.6	60016.4	32708.7	91681.3	72959.8	39513.5	42616.3	47153.7	41359.9	69424.3	44543.9	41496.7	49829.8	40793.6	44875	Drebrin OS=Mus musculus OX=10090 GN=Dbn1 PE=1 SV=4
P62715	17	17	25194.9	34658.8	95428.2	41639.1	11771.2	75369.1	67405.4	57488.3	108965	102822	67096.3	53962.6	74198	54239.8	152862	86086.4	46605.7	87580.6	48484.1	63242.3	Serine/threonine-protein phosphatase 2A catalytic subunit beta isoform OS=Mus musculus OX=10090 GN=Ppp2cb PE=1 SV=1
Q9CQ69	8	8	36150.2	61001.4	110724	74157.6	6385	81937.8	120687	72897.4	182488	136502	96271.5	94977.2	86091.2	96599.2	82916	93589.2	83446.1	111056	81198.8	83957.8	Cytochrome b-c1 complex subunit 8 OS=Mus musculus OX=10090 GN=Uqcrq PE=1 SV=3
G5E839	21	21	38649.6	65045.9	123422	88138.7	3510.9	85710.2	147456	74832.1	212164	171334	102928	101275	95964.4	114812	45592.6	97898.1	101955	114003	94402.9	105382	T-complex protein 1 subunit delta OS=Mus musculus OX=10090 GN=Cct4 PE=1 SV=1
G5E8G3	29	29	23846.3	48280.6	104641	63156.7	6658.14	78412.4	105224	47440.4	167817	126154	63505	75171.3	81361.7	82269.1	86463	89562.4	72754.3	72272.9	74670.6	77593.1	MCG9827 OS=Mus musculus OX=10090 GN=Opcml PE=1 SV=1
Q8BP92	28	28	14875.5	27855.6	53182.8	29722	7281.64	43795.1	46202.7	34684.2	80355.7	65048.8	39614.8	43370	41351	38716.3	94560	50022.4	31945.4	52839.6	35754.3	40009.1	Reticulocalbin-2 OS=Mus musculus OX=10090 GN=Rcn2 PE=1 SV=1
Q91V55	16	16	28520.2	40614.8	74502.6	47455.8	5279.06	53121.6	95999.6	45060.6	144290	106970	75951.8	63235.9	57927.8	61816.8	68554.2	60675.4	66376.6	68647.4	64202.2	65793.6	40S ribosomal protein S5 OS=Mus musculus OX=10090 GN=Rps5 PE=1 SV=1
A0A1D5RM76	95	95	160119	234335	419286	236486	51357.4	362027	291577	313365	448123	434588	426415	364854	326008	308053	666934	413509	201605	477398	199394	267302	Tubulin beta-3 chain OS=Mus musculus OX=10090 GN=Tubb3 PE=1 SV=1
G3UYW5	9	9	32388.2	61769.3	114931	77187.8	5981.67	63067.8	172898	48062.2	243525	158569	86252.8	96172.9	89362.1	100546	77678.1	72035.8	119546	73220.3	108357	97530.3	T-complex protein 1 subunit delta OS=Mus musculus OX=10090 GN=Cct4 PE=1 SV=1
Q9QYG0	18	18	17560	32129.2	78857.3	35927.5	2047.67	41365.2	73065.8	29430.4	109605	102307	46763.8	50023.9	61313.7	46799.6	26590.9	47247	50519.4	44835.5	48769.1	62925.7	Protein NDRG2 OS=Mus musculus OX=10090 GN=Ndrg2 PE=1 SV=1
Q8K1K2	13	13	36862	56664.8	79648.2	62151.4	6129	63192.9	83944.9	57255.5	133927	112309	98167	88225.4	61928.7	80959.5	79591.6	72178.6	58041.6	87225.8	59591.1	69077.1	26S proteasome regulatory subunit 8 OS=Mus musculus OX=10090 GN=Psmc5 PE=1 SV=1
Q5ND13	16	16	42633.7	55660.3	117892	75855.2	4512.88	52718.3	150954	42886.1	223834	129606	113538	86661.4	91664.4	98810.6	58604.4	60214.6	104373	65334.5	99595.7	79716.6	Septin 4 (Fragment) OS=Mus musculus OX=10090 GN=Sept4 PE=1 SV=1
Q8VBV7	12	12	17423.7	27076.9	52131	34609.8	4256.42	38289.8	56490.7	33307.6	84812.2	62232.5	46400.8	42157.8	40533.1	45083.2	55273.9	43734.2	39058.8	50742.2	37737.2	38276.9	COP9 signalosome complex subunit 8 OS=Mus musculus OX=10090 GN=Cops8 PE=1 SV=1
P11404	8	8	76093.4	168525	230092	142446	12655	131804	221859	84120	363774	183700	202644	262389	178903	185553	164339	150547	153400	128153	161863	112988	Fatty acid-binding protein, heart OS=Mus musculus OX=10090 GN=Fabp3 PE=1 SV=5
Q8BT23	15	15	31190.6	48592.3	83665.9	50233.8	7190.93	53176.3	127286	42974.9	158041	101521	83063.4	75656.6	65052.5	65435.5	93382	60737.7	88008.8	65469.9	70320.9	62441.9	Heterogeneous nuclear ribonucleoprotein K OS=Mus musculus OX=10090 GN=Hnrnpk PE=1 SV=1
A0A2R8VHH2	83	83	13080	21251.4	48001.4	26300.4	2775.73	32137.9	54676.1	25721.9	77228.7	60119.4	34833.1	33087.5	37322.1	34259.1	36045.7	36707.6	37804.3	39185.8	34362.8	36977.2	Ras/Rap GTPase-activating protein SynGAP OS=Mus musculus OX=10090 GN=Syngap1 PE=1 SV=1
J3QQ18	83	83	13080	21251.4	48001.4	26300.4	2775.73	32137.9	54676.1	25721.9	77228.7	60119.4	34833.1	33087.5	37322.1	34259.1	36045.7	36707.6	37804.3	39185.8	34362.8	36977.2	Ras/Rap GTPase-activating protein SynGAP OS=Mus musculus OX=10090 GN=Syngap1 PE=1 SV=1
P58252	101	101	55901.4	86440.3	156774	103470	8172.73	96704.4	154785	76767.1	253683	179059	148871	134585	121896	134783	106132	110456	107023	116951	112877	110133	Elongation factor 2 OS=Mus musculus OX=10090 GN=Eef2 PE=1 SV=2
Q923T9	49	49	64807.8	129436	349806	171126	19344.5	221092	336272	141508	550827	420283	172590	201528	271985	222913	251210	252531	232508	215581	245093	258503	Calcium/calmodulin-dependent protein kinase type II subunit gamma OS=Mus musculus OX=10090 GN=Camk2g PE=1 SV=1
P34022	13	13	35727	78925.9	140216	101729	8871.08	104894	266510	64442.7	359642	237834	95144.4	122885	109022	132514	115201	119809	184273	98175.2	160024	146284	Ran-specific GTPase-activating protein OS=Mus musculus OX=10090 GN=Ranbp1 PE=1 SV=2
D3YZT5	17	17	39344.2	62831.8	122800	97275.5	4370.94	80998.6	193764	47942.5	301370	218034	104778	97827.2	95480.5	126713	56761.2	92516.4	133974	73037.9	134096	134106	Voltage-dependent anion-selective channel protein 2 (Fragment) OS=Mus musculus OX=10090 GN=Vdac2 PE=1 SV=1
A0A087WRA7	7	7	19918.4	35045	64532	47536.6	2624.86	44248.7	91264.3	31563.6	131588	103158	53044.4	54563.7	50175.3	61922.1	34086.3	50540.6	63102.3	48085.3	58550	63449	Protein phosphatase 1 regulatory subunit 7 (Fragment) OS=Mus musculus OX=10090 GN=Ppp1r7 PE=1 SV=1
Q9CQC7	13	13	25116.8	45440.2	72219.5	55826.8	3611.31	66776.1	112134	39975.9	163626	120537	66888.1	70748.9	56152.5	72720.9	46896.5	76271.4	77532.7	60901.2	72805.8	74138.5	NADH dehydrogenase [ubiquinone] 1 beta subcomplex subunit 4 OS=Mus musculus OX=10090 GN=Ndufb4 PE=1 SV=3
D3Z1A1	16	16	134803	189501	380714	235490	17617.2	272708	511015	256655	776525	394137	358995	295048	296017	306755	228779	311488	353331	391002	345518	242421	Dihydropteridine reductase (Fragment) OS=Mus musculus OX=10090 GN=Qdpr PE=1 SV=1
P11031	8	8	24219.9	36868	80712	47709.6	3537.12	44602	84789	39941.5	127765	92417.6	64499.8	57402.1	62755.5	62147.4	45933	50944.1	58625.4	60848.6	56849.2	56842.9	Activated RNA polymerase II transcriptional coactivator p15 OS=Mus musculus OX=10090 GN=Sub1 PE=1 SV=3
P97807	47	47	39233.5	67888.2	129172	88313.5	5109.68	70803.6	166026	55075.2	238257	174523	104483	105700	100435	115039	66354.6	80871.7	114795	83904.2	106013	107344	Fumarate hydratase, mitochondrial OS=Mus musculus OX=10090 GN=Fh PE=1 SV=3
G3UWL7	20	20	352889	553440	1.03846e+06	538312	38396.4	639160	855071	670787	1.58126e+06	1.08618e+06	939783	861693	807434	701219	498621	730051	591222	1.02192e+06	703588	668077	Histone H2A OS=Mus musculus OX=10090 GN=H2az1 PE=1 SV=1
J3QP45	2	2	21497.5	35120.5	36654	34992	3151	33132	46542	32444.5	78621.5	59764.5	57249.5	54681.5	28499	45581	40919	37843	32180	49427	34982.5	36759	Heterogeneous nuclear ribonucleoprotein F (Fragment) OS=Mus musculus OX=10090 GN=Hnrnpf PE=1 SV=1
P28184	4	4	13565.8	23103	59929.2	33656.2	3726.25	32357.5	106338	22842.8	116803	127384	36126.8	35970.5	46596.5	43841	48389.2	36958	73525	34799.5	51971.5	78349.8	Metallothionein-3 OS=Mus musculus OX=10090 GN=Mt3 PE=1 SV=1
contaminant_GR78_PIG	19	19	10199.3	17840.4	42311.3	21023.6	2591.47	25205.3	43537.5	18621.4	68866.7	42252	27161.3	27776.6	32898.1	27385.4	33652.8	28789.2	30102.6	28368.4	30642	25987.3	owl|P34935| 78 KD GLUCOSE REGULATED PROTEIN (GRP 78) (IMMUNOGLOBULIN HEAVY...
A0A2I3BRM6	11	11	29561	55449.4	101550	67373.4	6672.64	62507	140411	48345.8	210156	125528	78723.6	86333.2	78957.8	87761.8	86651.3	71395.1	97084	73652.3	93509.4	77208.4	Heterogeneous nuclear ribonucleoproteins C1/C2 (Fragment) OS=Mus musculus OX=10090 GN=Hnrnpc PE=1 SV=1
E9Q133	35	35	33102	56427.1	110887	68137.1	8383.94	78598	118216	65362.6	183726	137284	88153.8	87855.3	86217.5	88756.8	108875	89774.5	81737.3	99576.7	81749.2	84438.7	T-complex protein 1 subunit gamma OS=Mus musculus OX=10090 GN=Cct3 PE=1 SV=1
Q7TMF3	12	12	87778.2	121960	210708	134382	16391	124365	243759	110078	399812	241004	233763	189888	163832	175049	212855	142050	168542	167699	177898	148234	NADH dehydrogenase [ubiquinone] 1 alpha subcomplex subunit 12 OS=Mus musculus OX=10090 GN=Ndufa12 PE=1 SV=2
A0A0R4J275	12	12	87778.2	121960	210708	134382	16391	124365	243759	110078	399812	241004	233763	189888	163832	175049	212855	142050	168542	167699	177898	148234	NADH dehydrogenase [ubiquinone] 1 alpha subcomplex subunit 12 OS=Mus musculus OX=10090 GN=Ndufa12 PE=1 SV=1
A0A0J9YUM2	81	81	13188.1	21262.4	48123.7	26361.5	2743.59	32207.2	55061.8	25796.6	77664.2	60426.8	35120.8	33104.6	37417.2	34338.7	35628.3	36786.7	38070.9	39299.6	34556.5	37166.3	Ras/Rap GTPase-activating protein SynGAP OS=Mus musculus OX=10090 GN=Syngap1 PE=1 SV=4
O55125	16	16	12338.6	23699.1	56375.6	31419.6	3214.38	38298.6	60959.9	27566.1	95712	64553.9	32858.6	36898.3	43833.3	40927.4	41742	43744.3	42149.1	41995.3	42587	39704.4	Protein NipSnap homolog 1 OS=Mus musculus OX=10090 GN=Nipsnap1 PE=1 SV=1
A0A0G2JF08	1	1	8240	14570	25590	17517	4212	20483	34071	14499	42059	33776	21944	22685	19897	22818	54697	23395	23557	22088	18714	20774	Vesicle-trafficking protein SEC22b OS=Mus musculus OX=10090 GN=Sec22b PE=1 SV=1
P05201	42	42	42873.6	70015.4	159687	89498.1	9075.45	111143	157736	78166.1	236735	183267	114177	109012	124162	116582	117854	126947	109063	119082	105336	112722	Aspartate aminotransferase, cytoplasmic OS=Mus musculus OX=10090 GN=Got1 PE=1 SV=3
Q8CDN6	10	10	17604.9	28023.9	61100.1	39216.6	3472.1	36278.3	81438.4	24880.5	114297	76645.4	46883.2	43632.1	47506.8	51084.1	45088.9	41436.6	56308.5	37903.9	50856.7	47141.7	Thioredoxin-like protein 1 OS=Mus musculus OX=10090 GN=Txnl1 PE=1 SV=3
A0A498WGD8	10	10	17604.9	28023.9	61100.1	39216.6	3472.1	36278.3	81438.4	24880.5	114297	76645.4	46883.2	43632.1	47506.8	51084.1	45088.9	41436.6	56308.5	37903.9	50856.7	47141.7	Thioredoxin-like protein 1 OS=Mus musculus OX=10090 GN=Txnl1 PE=1 SV=1
P15864	42	42	74722.2	126847	251052	149402	10357.9	128450	323214	94135.6	566060	318038	198993	197497	195200	194614	134508	146716	223480	143411	251871	195615	Histone H1.2 OS=Mus musculus OX=10090 GN=H1-2 PE=1 SV=2
A0A0A6YXG6	3	3	35125.7	36652.7	64192.7	47279.7	833.33	36986	66679.3	27863.7	126056	83421	93543	57066.7	49911.7	61587.3	10821.7	42245.3	46103.7	42448.7	56088.7	51309	Transgelin-2 (Fragment) OS=Mus musculus OX=10090 GN=Tagln2 PE=1 SV=1
A2A6F8	4	4	20592.2	29733	61250	35791.8	3632.75	47933	82650.8	34780.2	128254	102520	54838.8	46293.2	47623.2	46623	47174.8	54748.8	57146.8	52985.8	57066.8	63056.8	60S ribosomal protein L23 (Fragment) OS=Mus musculus OX=10090 GN=Rpl23 PE=1 SV=1
A0A2R8VHM8	14	14	55615.4	107225	140851	96594	12483.3	141144	160044	121204	273663	218019	148109	166946	109516	125825	162109	161215	110659	184649	121768	134097	Aconitate hydratase, mitochondrial OS=Mus musculus OX=10090 GN=Aco2 PE=1 SV=1
A0A494BAZ2	16	16	23670.8	41663.2	83030.4	45971.6	5737.31	71268.9	103183	57224.4	157980	120203	63037.7	64868.3	64558.4	59883.4	74505.1	81403.1	71343.6	87178.6	70293.8	73932.9	Matrin-3 (Fragment) OS=Mus musculus OX=10090 GN=Matr3 PE=1 SV=1
A0A1Y7VL99	29	29	23942.3	40543.4	87503.3	52168.7	4211.9	59499.6	80800	43549.3	137349	110926	63760.7	63124.7	68036.2	67955.8	54695.8	67960.2	55867	66345.1	61113.4	68227	Rab GDP dissociation inhibitor (Fragment) OS=Mus musculus OX=10090 GN=Gdi2 PE=1 SV=1
E0CYI3	9	9	12681.1	18037.4	41193.6	21686.8	3020.67	26377.7	50811	19614	73368	48827.2	33770.9	28083.6	32028.8	28249.4	39226.4	30128.1	35131.9	29880.7	32645	30031.7	Mitochondrial fission factor OS=Mus musculus OX=10090 GN=Mff PE=1 SV=1
Q60631	14	14	12780.6	24969.3	52900	25791.2	3943	41703.4	56464.6	28192.6	84600.1	64895.4	34035.8	38876	41131	33596.1	51203.9	47633.3	39040.9	42949.8	37642.8	39914.6	Growth factor receptor-bound protein 2 OS=Mus musculus OX=10090 GN=Grb2 PE=1 SV=1
Q9CQI6	14	14	33775.4	70696.7	168516	86987.2	8730	106011	165068	82402.4	263554	222229	89947	110073	131026	113312	113368	121085	114133	125536	117269	136686	Coactosin-like protein OS=Mus musculus OX=10090 GN=Cotl1 PE=1 SV=3
P70696	46	46	315280	458188	828851	496281	44240.6	524824	1.07122e+06	424695	1.76221e+06	1.11933e+06	839625	713388	644459	646469	574514	599456	740674	647005	784105	688466	Histone H2B type 1-A OS=Mus musculus OX=10090 GN=H2bc1 PE=1 SV=3
Q8BGS2	3	3	31816.7	50725.7	100239	66012	8949.67	98465.3	160195	73620	197012	151958	84731	78978	77938.3	85988.3	116221	112467	110763	112157	87661	93464.3	BolA-like protein 2 OS=Mus musculus OX=10090 GN=Bola2 PE=1 SV=1
A0A0N4SWI4	4	4	33669	61572	124656	80987.2	5516.5	84735.8	207376	53264.8	290264	186224	89664	95865.5	96923	105496	71637.5	96785	143386	81145.8	129154	114540	Protein FAM136A OS=Mus musculus OX=10090 GN=Fam136a PE=1 SV=1
A0A0A6YVS6	74	74	13556.5	22434.2	51618.4	28069.7	2978.62	34131.7	58046.3	27453.2	82396.7	64290.7	36101.9	34929.2	40134.5	36563.8	38680.4	38984.9	40134.6	41823.3	36662.3	39542.8	Ras/Rap GTPase-activating protein SynGAP (Fragment) OS=Mus musculus OX=10090 GN=Syngap1 PE=1 SV=2
A0A140T8K9	75	75	12631	20784.2	47654.6	26165.6	2414.27	31036	54077.8	24316.1	76618.9	60203.2	33637.1	32360.2	37052.5	34083.5	31351.6	35449	37390.6	37044	34091.4	37028.8	Ras/Rap GTPase-activating protein SynGAP OS=Mus musculus OX=10090 GN=Syngap1 PE=1 SV=1
Q64521	36	36	38403.4	63249.2	130570	81827.2	6105.03	77786.1	129473	49909.2	200230	156762	102272	98477.2	101522	106590	79280.3	88847.1	89521	76034.2	89093.2	96419.2	Glycerol-3-phosphate dehydrogenase, mitochondrial OS=Mus musculus OX=10090 GN=Gpd2 PE=1 SV=2
A2AQR0	36	36	38403.4	63249.2	130570	81827.2	6105.03	77786.1	129473	49909.2	200230	156762	102272	98477.2	101522	106590	79280.3	88847.1	89521	76034.2	89093.2	96419.2	Glycerol-3-phosphate dehydrogenase OS=Mus musculus OX=10090 GN=Gpd2 PE=1 SV=1
Q9WV69	21	21	34803.7	54375.8	99206.5	69797.9	7282.95	78311.8	151183	61763.4	217083	142542	92685.6	84661.4	77135.8	90920.1	94576.8	89447.6	104532	94093.4	96591.8	87672.5	Dematin OS=Mus musculus OX=10090 GN=Dmtn PE=1 SV=1
P47963	13	13	45340.5	68213.1	117555	82369.7	6198.46	76832.5	161716	59379.2	228531	153738	120746	106206	91402.3	107296	80493.6	87757.9	111815	90461.1	101686	94558.9	60S ribosomal protein L13 OS=Mus musculus OX=10090 GN=Rpl13 PE=1 SV=3
A0A2R8VI15	16	16	12422.9	19343.2	38997.1	21010.6	3157.19	25509.1	35742.6	18971.8	57214.8	48766.8	33083.1	30116.6	30321.1	27368.4	40999.1	29136.2	24713.1	28902.3	25457.6	29994.4	Poly(rC)-binding protein 2 (Fragment) OS=Mus musculus OX=10090 GN=Pcbp2 PE=1 SV=1
Q9CQV1	4	4	9315.5	13363.2	27618.5	14220.5	2168.75	17433.8	23736	14666.2	40672.2	32268.8	24807.5	20806	21473.8	18523.8	28163.2	19912.5	16411	22342.8	18096.8	19847	Mitochondrial import inner membrane translocase subunit TIM16 OS=Mus musculus OX=10090 GN=Pam16 PE=1 SV=1
P32848	13	13	46833.6	81429.8	148403	110090	9793.62	115170	239319	79659.9	335483	260573	124722	126784	115388	143406	127181	131547	165472	121358	149275	160270	Parvalbumin alpha OS=Mus musculus OX=10090 GN=Pvalb PE=1 SV=3
A0A0J9YVH8	74	74	13490.2	21972.9	50707.2	27298.9	2952.54	33302.7	54217	27292	78029.7	61587.4	35925.5	34210.8	39425.9	35559.8	38341.7	38037.9	37486.8	41577.8	34719.2	37880.2	Ras/Rap GTPase-activating protein SynGAP (Fragment) OS=Mus musculus OX=10090 GN=Syngap1 PE=1 SV=2
Q9JLM8	52	52	17881.5	31499.8	57993.1	39483.6	2669.46	39429.7	71227.8	27853.4	112085	76016.5	47620	49044	45091.1	51432	34665.6	45036.3	49248.6	42433	49872.4	46755	Serine/threonine-protein kinase DCLK1 OS=Mus musculus OX=10090 GN=Dclk1 PE=1 SV=1
A0A0G2JGQ6	52	52	17851.6	31340.2	57731.1	39376.3	2659.83	39163.9	70966.8	27623.2	111704	75591.1	47540.2	48795.7	44887.3	51292.2	34540.5	44732.7	49068.1	42082.3	49702.8	46493.3	Serine/threonine-protein kinase DCLK1 OS=Mus musculus OX=10090 GN=Dclk1 PE=1 SV=1
Q61598	44	44	29791.2	51955	105224	62214	4911.39	63408.9	100029	47284.8	166964	122923	79336.7	80892.3	81815	81041.1	63779.5	72425.4	69162.3	72036	74290.9	75606	Rab GDP dissociation inhibitor beta OS=Mus musculus OX=10090 GN=Gdi2 PE=1 SV=1
P37804	7	7	58774.3	94495.3	155891	52879.9	15898.9	53744.9	66290.1	79623.7	225845	136611	156522	147127	121210	68882.1	206464	61386.9	45834.6	121303	100491	84025	Transgelin OS=Mus musculus OX=10090 GN=Tagln PE=1 SV=3
D6RHS6	8	8	14905	33845.1	145138	48698.9	8292	52722.9	155959	45579	212503	134379	39693.1	52695.8	112849	63436	107681	60219.8	107834	69437.2	94553.6	82651.9	Phosphatidylethanolamine-binding protein 1 OS=Mus musculus OX=10090 GN=Pebp1 PE=1 SV=1
A0A0N4SV00	31	31	40345.4	67615.5	135578	83347.4	7691.55	81597.7	144491	71799.2	230750	166830	107444	105275	105416	108570	99882.9	93200.7	99905.3	109383	102673	102612	T-complex protein 1 subunit eta OS=Mus musculus OX=10090 GN=Cct7 PE=1 SV=1
A0A0R4J052	16	16	54526.2	93229.2	164098	98055.4	5939.19	87532.6	187996	66633.1	282403	179679	145209	145155	127591	127729	77126.8	99979.6	129986	101512	125656	110514	Hydroxyacylglutathione hydrolase, mitochondrial OS=Mus musculus OX=10090 GN=Hagh PE=1 SV=1
G5E8T9	16	16	54526.2	93229.2	164098	98055.4	5939.19	87532.6	187996	66633.1	282403	179679	145209	145155	127591	127729	77126.8	99979.6	129986	101512	125656	110514	Hydroxyacyl glutathione hydrolase OS=Mus musculus OX=10090 GN=Hagh PE=1 SV=1
H3BKA1	7	7	28183.3	48615.9	78615.4	57378.3	2016.43	42951.6	90021.1	42086.3	122379	88760.7	75054.9	75693.3	61125.6	74742.1	26185.3	49058.9	62242.9	64116.1	54452.9	54593.7	3-ketoacyl-CoA thiolase A, peroxisomal (Fragment) OS=Mus musculus OX=10090 GN=Acaa1a PE=1 SV=1
A0A3B2WBF0	5	5	8764.8	13020.2	65662.2	22404.4	2957.4	21997.8	45683.4	23364.6	70620	52886.2	23341.2	20271.6	51054.2	29184	38404.6	25125.4	31586.2	35594.8	31422.4	32528.2	Superoxide dismutase OS=Mus musculus OX=10090 GN=Sod2 PE=1 SV=1
B1AXW5	17	17	66296.8	113636	204535	149683	8746.29	128208	249095	104612	341628	286165	176555	176929	159032	194981	113580	146439	172231	159371	152009	176011	Peroxiredoxin-1 (Fragment) OS=Mus musculus OX=10090 GN=Prdx1 PE=1 SV=8
B1AXW6	17	17	66296.8	113636	204535	149683	8746.29	128208	249095	104612	341628	286165	176555	176929	159032	194981	113580	146439	172231	159371	152009	176011	Peroxiredoxin-1 (Fragment) OS=Mus musculus OX=10090 GN=Prdx1 PE=1 SV=1
D3YUG9	10	10	19866	34264.3	55237.9	33854	3565.3	48195.4	65731.1	43949	102083	88743	52904.8	53348.4	42948.9	44098.5	46299	55048.5	45448	66954.1	45422	54582.7	Quinone oxidoreductase (Fragment) OS=Mus musculus OX=10090 GN=Cryz PE=1 SV=1
H3BJM3	5	5	9020.2	13415.4	22026.2	12821.8	3333	26283.8	21007.8	18583.6	30252.4	29477.4	24021.4	20887	17125.6	16701.6	43282.6	30021	14524.8	28310.6	13460.4	18130.4	Rho GTPase-activating protein 39 (Fragment) OS=Mus musculus OX=10090 GN=Arhgap39 PE=1 SV=1
A0A0A6YY47	56	56	28357.7	50492.6	100748	65533.7	4908.73	77113.4	107786	53005.3	194231	144292	75519.1	78615.4	78334.5	85365.5	63745.1	88078.8	74526.4	80750.9	86423.8	88749	Neural cell adhesion molecule 1 OS=Mus musculus OX=10090 GN=Ncam1 PE=1 SV=1
Q7TPL9	7	7	11328	15960.3	36586.6	17970	2975.86	21748.4	40677.9	19675.7	56775.3	39531.1	30167.4	24849.4	28446.4	23407.9	38644.6	24840.6	28125.4	29974.4	25262	24314	Regulating synaptic membrane exocytosis protein 1 OS=Mus musculus OX=10090 GN=Rims1 PE=1 SV=1
A0A0U1RP97	9	9	48120.9	90358.1	172633	160496	7446.78	141905	317283	55784.2	517583	378373	128151	140685	134228	209066	96704.4	162084	219379	84984.3	230301	232726	Glucose phosphate isomerase 1 (Fragment) OS=Mus musculus OX=10090 GN=Gpi1 PE=1 SV=1
P08228	6	6	22823.8	36279	66108.3	39127.7	10201	58034.3	59415.7	62369.8	116399	81420.3	60782	56485.2	51400.7	50968.2	132471	66286.7	41081.2	95017.5	51792.2	50078.7	Superoxide dismutase [Cu-Zn] OS=Mus musculus OX=10090 GN=Sod1 PE=1 SV=2
Q5SW86	8	8	5694.5	12020.6	35135	13388.1	1591.75	16726	32597	11964.6	55571.4	38474.9	15164.6	18715.5	27318	17439.2	20670.5	19104.1	22538.1	18227.2	24726.2	23664.4	RAB1A, member RAS oncogene family OS=Mus musculus OX=10090 GN=Rab1a PE=1 SV=1
Q3U0I3	35	35	37085.2	65703.8	132116	80140.9	9094.83	97032.2	149527	76132.4	233415	173107	98761.5	102299	102724	104393	118106	110830	103387	115984	103859	106473	T-complex protein 1 subunit gamma OS=Mus musculus OX=10090 GN=Cct3 PE=1 SV=1
O35737	22	22	24729.1	46260.8	92873.3	51344.6	7739.23	63198.4	98873.9	46211.1	148973	109547	65855.8	72026.6	72211.6	66882.4	100502	72185.1	68364	70400.2	66285.6	67378.6	Heterogeneous nuclear ribonucleoprotein H OS=Mus musculus OX=10090 GN=Hnrnph1 PE=1 SV=3
Q8C2Q7	22	22	24729.1	46260.8	92873.3	51344.6	7739.23	63198.4	98873.9	46211.1	148973	109547	65855.8	72026.6	72211.6	66882.4	100502	72185.1	68364	70400.2	66285.6	67378.6	Heterogeneous nuclear ribonucleoprotein H OS=Mus musculus OX=10090 GN=Hnrnph1 PE=1 SV=1
P14115	6	6	46696.2	103369	201032	127161	3849.5	98973.5	197094	55521.2	340071	188780	124357	160943	156308	165643	49989.8	113048	136276	84583.8	151316	116112	60S ribosomal protein L27a OS=Mus musculus OX=10090 GN=Rpl27a PE=1 SV=5
A0A1W2P7A1	10	10	34657.5	64955	137003	80175.9	8391.9	110815	223303	64347.4	292366	209200	92296.1	101133	106524	104439	108978	126573	154398	98030.1	130089	128672	40S ribosomal protein S12 OS=Mus musculus OX=10090 GN=Rps12 PE=1 SV=1
Q6ZWZ6	10	10	34657.5	64955	137003	80175.9	8391.9	110815	223303	64347.4	292366	209200	92296.1	101133	106524	104439	108978	126573	154398	98030.1	130089	128672	40S ribosomal protein S12 OS=Mus musculus OX=10090 GN=Rps12-ps3 PE=1 SV=1
F7AEH4	10	10	34657.5	64955	137003	80175.9	8391.9	110815	223303	64347.4	292366	209200	92296.1	101133	106524	104439	108978	126573	154398	98030.1	130089	128672	40S ribosomal protein S12 OS=Mus musculus OX=10090 GN=Rps12 PE=1 SV=1
P58771	38	38	28015.3	55211.1	102807	76012	7549.71	67835.8	180355	48252.7	279593	164026	74607.4	85961.9	79935.1	99014.8	98041.1	77481.9	124703	73510.4	124406	100887	Tropomyosin alpha-1 chain OS=Mus musculus OX=10090 GN=Tpm1 PE=1 SV=1
Q8BSH3	38	38	28015.3	55211.1	102807	76012	7549.71	67835.8	180355	48252.7	279593	164026	74607.4	85961.9	79935.1	99014.8	98041.1	77481.9	124703	73510.4	124406	100887	Tropomyosin alpha-1 chain OS=Mus musculus OX=10090 GN=Tpm1 PE=1 SV=1
O35621	15	15	28846.8	54324.8	85269	66366.5	5723.8	58259.1	124251	41368.3	187383	139923	76821.9	84582.1	66298.9	86450.4	74329.4	66543.4	85910.7	63022.3	83376.7	86061.9	Phosphomannomutase 1 OS=Mus musculus OX=10090 GN=Pmm1 PE=1 SV=1
F7ALC8	9	9	14621	30577.7	92991	38709.6	6487.67	48511.6	138542	36259.2	195628	124582	38936.8	47608.2	72303.2	50423.7	84249.1	55409.7	95791.9	55239	87045.1	76626.2	Microtubule-associated protein 2 (Fragment) OS=Mus musculus OX=10090 GN=Map2 PE=1 SV=1
A0A0J9YUJ4	9	9	21436	27462.3	55145.2	49841.2	2510	45712	77932.4	25555.7	128288	97459.4	57086.2	42757.8	42876.7	64924.1	32594.9	52211.9	53884.4	38932.4	57082	59944	Mitochondrial glutamate carrier 1 OS=Mus musculus OX=10090 GN=Slc25a22 PE=1 SV=1
B1AQX8	21	21	27263.3	51670.7	98387.3	59101.7	7274.57	65817	106898	46915.2	162010	115789	72604.5	80449.7	76498.8	76987	94468.1	75175.9	73912.2	71472.9	72086.9	71217.7	SRC kinase-signaling inhibitor 1 (Fragment) OS=Mus musculus OX=10090 GN=Srcin1 PE=1 SV=8
A0A0A6YX26	9	9	76748.4	130313	262571	163490	11888.1	133316	354827	94343.2	546453	289559	204389	202895	204157	212966	154380	152273	245338	143728	243147	178098	60S ribosomal protein L31 OS=Mus musculus OX=10090 GN=Rpl31 PE=1 SV=1
P0DP60	5	5	36954.6	45858.8	108315	62498.4	8440.6	67171.2	139205	64679.6	220930	120256	98413.6	71400.6	84218	81411.8	109610	76722.8	96250.4	98536.2	98303.6	73965.4	Ly-6/neurotoxin-like protein 1 OS=Mus musculus OX=10090 GN=Lynx1 PE=1 SV=1
A0A0A6YW95	3	3	29885.7	51895.3	57844.7	69606.7	2232	51894.7	78479	42692.7	114611	96763	79588.3	80799.3	44975.7	90671	28985	59273.7	54262.3	65040.3	50996	59515.3	Brevican core protein (Fragment) OS=Mus musculus OX=10090 GN=Bcan PE=1 SV=1
Q9QWI6	65	65	28412.4	48550	90866.3	57089.9	7003.34	59627.2	109630	47300.8	159874	114661	75664.9	75590.9	70651	74366.4	90945.8	68105.9	75801.4	72060.3	71136.2	70524.3	SRC kinase signaling inhibitor 1 OS=Mus musculus OX=10090 GN=Srcin1 PE=1 SV=2
Q9Z0X1	22	22	19099	31852.4	56117.9	38146.6	3447.82	37006.3	74082.6	28289.7	119072	75417.6	50862.2	49592.9	43633.1	49690.2	44773.3	42268.2	51222.4	43097.7	52981.1	46386.6	Apoptosis-inducing factor 1, mitochondrial OS=Mus musculus OX=10090 GN=Aifm1 PE=1 SV=1
B1AU25	22	22	19099	31852.4	56117.9	38146.6	3447.82	37006.3	74082.6	28289.7	119072	75417.6	50862.2	49592.9	43633.1	49690.2	44773.3	42268.2	51222.4	43097.7	52981.1	46386.6	Apoptosis-inducing factor 1, mitochondrial OS=Mus musculus OX=10090 GN=Aifm1 PE=1 SV=1
A2A816	26	26	40027.2	52765.4	102344	55157.8	7834.35	76648.7	109528	72194	145900	106370	106596	82154.1	79575.3	71849.6	101737	87547.9	75730.3	109984	64918.7	65424.4	Protein/nucleic acid deglycase DJ-1 (Fragment) OS=Mus musculus OX=10090 GN=Park7 PE=1 SV=1
A2A817	26	26	40027.2	52765.4	102344	55157.8	7834.35	76648.7	109528	72194	145900	106370	106596	82154.1	79575.3	71849.6	101737	87547.9	75730.3	109984	64918.7	65424.4	Protein/nucleic acid deglycase DJ-1 (Fragment) OS=Mus musculus OX=10090 GN=Park7 PE=1 SV=1
A0A0J9YU56	6	6	27255.2	40343.7	70930.8	55988.8	4278	39294.5	79709.5	34875.8	117281	96164.5	72582.8	62813.7	55150.5	72931.8	55554.3	44881.8	55113	53131.5	52184.5	59147.5	OCIA domain-containing protein 2 OS=Mus musculus OX=10090 GN=Ociad2 PE=1 SV=1
A0A0J9YUI7	6	6	27255.2	40343.7	70930.8	55988.8	4278	39294.5	79709.5	34875.8	117281	96164.5	72582.8	62813.7	55150.5	72931.8	55554.3	44881.8	55113	53131.5	52184.5	59147.5	OCIA domain-containing protein 2 (Fragment) OS=Mus musculus OX=10090 GN=Ociad2 PE=1 SV=3
O08585	19	19	52832.7	99469.4	176717	105806	11549	161823	255468	120839	347801	266869	140699	154871	137403	137825	149977	184834	176638	184093	154756	164143	Clathrin light chain A OS=Mus musculus OX=10090 GN=Clta PE=1 SV=2
B1AWD8	19	19	52832.7	99469.4	176717	105806	11549	161823	255468	120839	347801	266869	140699	154871	137403	137825	149977	184834	176638	184093	154756	164143	Clathrin light chain OS=Mus musculus OX=10090 GN=Clta PE=1 SV=1
Q9DC70	14	14	63720.9	129048	240393	165770	5588.36	158544	294386	105778	456888	328801	169695	200924	186913	215936	72570.7	181090	203547	161147	203294	202235	NADH dehydrogenase [ubiquinone] iron-sulfur protein 7, mitochondrial OS=Mus musculus OX=10090 GN=Ndufs7 PE=1 SV=1
A0A494BB84	11	11	21993.8	40057.4	71059.3	42237.2	3916.91	70330.8	59571.4	56971.4	93276.7	99426.6	58571.4	62367.7	55250.4	55018.6	50865.2	80331.7	41189	86793.1	41503.6	61153.8	Sideroflexin-3 (Fragment) OS=Mus musculus OX=10090 GN=Sfxn3 PE=1 SV=1
F8WGG5	6	6	70900.2	131645	248456	149134	1716.67	158466	261781	116661	425110	302511	188814	204968	193182	194265	22292.7	181000	181003	177728	189154	186065	Phosphatidylinositol transfer protein alpha isoform OS=Mus musculus OX=10090 GN=Pitpna PE=1 SV=1
E0CXJ1	5	5	27372.4	36397.4	73909	45085.8	8056.4	71118.8	73735.6	39359.6	124143	104652	72895.4	56669.4	57466.2	58729.4	104621	81231.6	50982.6	59962.4	55237.8	64367.6	Phytanoyl-CoA hydroxylase-interacting protein (Fragment) OS=Mus musculus OX=10090 GN=Phyhip PE=1 SV=1
A0A286YCH4	13	13	61433.5	98363.7	188696	117607	8737.69	128751	187538	96954.9	281431	204260	163604	153150	146717	153198	113468	147059	129669	147706	125224	125634	Calcium/calmodulin-dependent protein kinase type II subunit gamma (Fragment) OS=Mus musculus OX=10090 GN=Camk2g PE=1 SV=1
B1B0P8	8	8	25433.6	36860.2	64718.2	45636	2000.88	42107.1	86827.6	30402.8	137204	92827.4	67732.1	57390.1	50320.1	59446.1	25983.2	48094.1	60034.9	46316.9	61049.5	57094.9	Palmitoyl-protein thioesterase 1 OS=Mus musculus OX=10090 GN=Ppt1 PE=1 SV=1
B1B0P9	8	8	25433.6	36860.2	64718.2	45636	2000.88	42107.1	86827.6	30402.8	137204	92827.4	67732.1	57390.1	50320.1	59446.1	25983.2	48094.1	60034.9	46316.9	61049.5	57094.9	Palmitoyl-protein thioesterase 1 OS=Mus musculus OX=10090 GN=Ppt1 PE=1 SV=1
A2A5N1	33	33	46666.4	82774.2	173378	95262	8693.7	105235	184994	75266.1	295523	194064	124277	128877	134806	124090	112897	120200	127910	114664	131494	119362	14-3-3 protein beta/alpha (Fragment) OS=Mus musculus OX=10090 GN=Ywhab PE=1 SV=1
Q9D1R9	15	15	30115.7	50545.8	97627.5	64306.9	4986.2	51838.4	134257	39713.6	194806	124291	80200.9	78698.3	75908.2	83767.5	64751.1	59209.5	92829.2	60501.4	86679.6	76447.1	60S ribosomal protein L34 OS=Mus musculus OX=10090 GN=Rpl34 PE=1 SV=2
O35143	6	6	82026.5	162846	320310	258800	20767.3	240618	770346	127852	936542	624275	218445	253547	249051	337120	269687	274834	532640	194777	416719	383972	ATPase inhibitor, mitochondrial OS=Mus musculus OX=10090 GN=ATP5IF1 PE=1 SV=2
P11499	94	94	28426.1	46937.8	127476	63633.6	6700.32	64991.9	105389	44127.7	178391	113733	75701.3	73080.7	99116	82890.3	87010.9	74233.6	72868.6	67226.1	79375.6	69953	Heat shock protein HSP 90-beta OS=Mus musculus OX=10090 GN=Hsp90ab1 PE=1 SV=3
P28474	21	21	24605.7	46883.4	85825.9	60997.9	3038.57	55706.6	101168	42256.9	174729	140078	65527.2	72995.9	66731.9	79457.1	39458.8	63627.9	69949.9	64376.1	77745.8	86157.4	Alcohol dehydrogenase class-3 OS=Mus musculus OX=10090 GN=Adh5 PE=1 SV=3
Z4YMF3	9	9	22126.8	33498.4	82348.2	44425.2	4615.44	36441.3	91891.9	28729.4	134356	97091.4	58925.7	52155.9	64027.9	57869	59936.2	41622.8	63536.3	43767.4	59781.8	59717.6	Serine racemase (Fragment) OS=Mus musculus OX=10090 GN=Srr PE=1 SV=1
D3YZP5	1	1	12814	22485	79277	29417	7893	63226	54247	28944	107924	87706	34125	35008	61640	38319	102499	72217	37508	44094	48021	53945	Ras-related protein Rab-3A (Fragment) OS=Mus musculus OX=10090 GN=Rab3a PE=1 SV=1
P63054	8	8	39493.6	59888.4	92395	73516.2	5713.88	80199.2	149242	72929.8	202071	135286	105176	93244.2	71839.8	95763.5	74200.6	91603.4	103190	111105	89912	83209.9	Calmodulin regulator protein PCP4 OS=Mus musculus OX=10090 GN=Pcp4 PE=3 SV=2
D3YXH0	8	8	39493.6	59888.4	92395	73516.2	5713.88	80199.2	149242	72929.8	202071	135286	105176	93244.2	71839.8	95763.5	74200.6	91603.4	103190	111105	89912	83209.9	Predicted gene, 49948 OS=Mus musculus OX=10090 GN=Gm49948 PE=4 SV=1
Q9CZ44	17	17	22152.1	36770	76652.9	43675.1	4336.12	53319.2	95881.1	40243.2	139527	94458.2	58993	57249.7	59599.7	56891.8	56309	60901.1	66294.6	61308.4	62083.2	58097.9	NSFL1 cofactor p47 OS=Mus musculus OX=10090 GN=Nsfl1c PE=1 SV=1
P70441	17	17	44404.2	80290.2	169986	98926.4	11035.6	132471	236971	92636	361996	225591	118253	125010	132169	128864	143310	151309	163848	141127	161072	138754	Na(+)/H(+) exchange regulatory cofactor NHE-RF1 OS=Mus musculus OX=10090 GN=Slc9a3r1 PE=1 SV=3
Q920P5	29	29	31278.2	58809.2	113769	64221.4	5194.14	70590.1	116883	57112	187462	145456	83296.9	91564.2	88458.2	83656.1	67451.3	80627.8	80815.9	87007.1	83411.9	89465	Adenylate kinase isoenzyme 5 OS=Mus musculus OX=10090 GN=Ak5 PE=1 SV=2
Q9EQ20	31	31	30379.2	51027.6	95431.6	57666	6957.68	62555.7	119017	47591.7	179203	157018	80902.4	79448.4	74200.7	75116.9	90352.9	71450.9	82291.6	72503.5	79737	96576.8	Methylmalonate-semialdehyde dehydrogenase [acylating], mitochondrial OS=Mus musculus OX=10090 GN=Aldh6a1 PE=1 SV=1
Q9D1X0	13	13	16553	35097.2	50815.5	32087.5	7747.46	33638.2	42152.7	28780.5	68705.9	51820.4	44082.2	54645.3	39510.3	41797.6	100609	38421.2	29145.3	43845.3	30570.6	31872.6	Nucleolar protein 3 OS=Mus musculus OX=10090 GN=Nol3 PE=1 SV=1
A0A2I3BQH3	8	8	29122.4	54679.4	99627.1	67036.5	6346.62	63807.2	138063	50492.8	203538	120790	77555.5	85134.4	77462.9	87322.9	82417.6	72880.2	95460.6	76923	90565	74293.8	Heterogeneous nuclear ribonucleoproteins C1/C2 (Fragment) OS=Mus musculus OX=10090 GN=Hnrnpc PE=1 SV=1
A0A1L1SRX5	15	15	88603.5	154101	282819	147236	17554.1	159040	278881	145097	440241	275920	235960	239931	219901	191793	227960	181655	192826	221049	195887	169709	Peptidyl-prolyl cis-trans isomerase A OS=Mus musculus OX=10090 GN=Ppia PE=1 SV=1
G3XA73	1	1	2412	4738	9395	6411	0	4343	9823	3886	12622	8477	6423	7376	7304	8351	NA	4960	6791	5920	5616	5213	Flotillin OS=Mus musculus OX=10090 GN=Flot1 PE=1 SV=1
A0A2R8VH83	77	77	12828	20887	46931	25909	2344.34	30648.7	53932.1	23974	75959.1	59409.3	34162	32520.1	36489.8	33749.3	30443.5	35006.6	37289.8	36523	33797.8	36540.5	Ras/Rap GTPase-activating protein SynGAP OS=Mus musculus OX=10090 GN=Syngap1 PE=1 SV=1
Q8K1M6	45	45	23960.8	39575.1	92204.5	49903.8	6863.84	64927.2	94906.2	49837.9	143423	109439	63809.6	61617.1	71691.5	65005.5	89134.4	74159.6	65620.5	75925.6	63816.3	67312	Dynamin-1-like protein OS=Mus musculus OX=10090 GN=Dnm1l PE=1 SV=2
Q9QZQ8	26	26	35814.5	55371.9	114687	60043.1	6600.77	69211.6	108442	55630.5	181161	136119	95377.4	86212.3	89172.4	78213.2	85718.1	79053.3	74979.5	84750.2	80608.2	83722.4	Core histone macro-H2A.1 OS=Mus musculus OX=10090 GN=H2afy PE=1 SV=3
Q91VK2	16	16	29489.3	45854.7	80967	46608.1	3821.62	54760.1	95526.9	40947.8	135884	97885.4	78532.8	71394.2	62953.9	60712.5	49627.9	62546.8	66049.8	62381.8	60462.1	60205.8	Eef1d protein OS=Mus musculus OX=10090 GN=Eef1d PE=1 SV=1
A0A2R8VHL8	17	17	12401.5	19347	37406	23990.9	2138.65	24615	40082.5	16000.1	63667	52532.7	33026.1	30122.5	29083.9	31250.7	27772.3	28114.9	27713.8	24375.1	28328.5	32310.7	Poly(rC)-binding protein 2 (Fragment) OS=Mus musculus OX=10090 GN=Pcbp2 PE=1 SV=1
D3YYE1	9	9	19889.6	27402.1	64489.8	32647.7	2273.89	28846.6	63440.9	22998.2	82576.4	62472.7	52967.3	42664	50142.6	42527.1	29528.7	32948.1	43864.3	35036.1	36742.4	38424.7	Acidic leucine-rich nuclear phosphoprotein 32 family member A (Fragment) OS=Mus musculus OX=10090 GN=Anp32a PE=1 SV=1
F6UFG6	9	9	19889.6	27402.1	64489.8	32647.7	2273.89	28846.6	63440.9	22998.2	82576.4	62472.7	52967.3	42664	50142.6	42527.1	29528.7	32948.1	43864.3	35036.1	36742.4	38424.7	Acidic leucine-rich nuclear phosphoprotein 32 family member A (Fragment) OS=Mus musculus OX=10090 GN=Anp32a PE=1 SV=1
Q91VC7	11	11	4871.55	10304.4	22542.5	12032.9	979.64	12975.7	25313	12871.9	40170.2	24977.8	12973.2	16043.1	17526.9	15673.8	12721.5	14820.5	17501.9	19609.1	17873.5	15362.8	Protein phosphatase 1 regulatory subunit 14A OS=Mus musculus OX=10090 GN=Ppp1r14a PE=1 SV=1
P07309	7	7	60700.6	116825	153469	125982	6197	140916	242079	97257.7	553721	186756	161652	181893	119327	164107	80474.7	160954	167381	148167	246381	114867	Transthyretin OS=Mus musculus OX=10090 GN=Ttr PE=1 SV=1
A0A338P7A0	8	8	15461.9	27686.9	52119.6	34948.5	2962.25	28849.4	90411.2	23948.9	107108	68759.8	41176.2	43107.1	40524.4	45524.4	38467.8	32951.4	62512.6	36484.5	47657.9	42291.6	NADH dehydrogenase [ubiquinone] iron-sulfur protein 4, mitochondrial (Fragment) OS=Mus musculus OX=10090 GN=Ndufs4 PE=1 SV=1
E9QB01	55	55	28787.6	51285.3	102372	66619.6	4988.15	78316.8	109539	53863.9	197399	146666	76664	79849.6	79596.8	86780.1	64776.4	89453.3	75738	82058.9	87833.1	90209.4	Neural cell adhesion molecule 1 OS=Mus musculus OX=10090 GN=Ncam1 PE=1 SV=2
Q76MZ3	42	42	42280.6	76246.6	140020	90102.3	7716.05	93104.9	136893	72780.8	221532	163192	112597	118714	108870	117369	100201	106344	94651.5	110878	98571.6	100374	Serine/threonine-protein phosphatase 2A 65 kDa regulatory subunit A alpha isoform OS=Mus musculus OX=10090 GN=Ppp2r1a PE=1 SV=3
A0A0J9YVI4	14	14	6924.79	12499.1	26541.4	14352.4	1613.79	17544.4	32910.5	13017.9	45329	34978	18441	19460.1	20636.4	18695.3	20956.4	20038.9	22754.9	19831.7	20168.9	21513.5	Alpha-adducin (Fragment) OS=Mus musculus OX=10090 GN=Add1 PE=1 SV=1
contaminant_UBIQUITIN09	37	37	72077.7	105774	245169	113469	18959.8	139713	281979	93921.5	380569	228966	191950	164688	190627	147807	246213	159580	194968	143085	169336	140830	no description
Q9DCB8	8	8	10658.8	20084	36691.4	25433.4	3111.5	39406.5	42267.9	28918.9	74833.4	66166.1	28385	31269.9	28528.4	33129.8	40406	45009.9	29224.9	44056.1	33297.1	40696.2	Iron-sulfur cluster assembly 2 homolog, mitochondrial OS=Mus musculus OX=10090 GN=Isca2 PE=1 SV=2
A0A1Y7VK19	8	8	10658.8	20084	36691.4	25433.4	3111.5	39406.5	42267.9	28918.9	74833.4	66166.1	28385	31269.9	28528.4	33129.8	40406	45009.9	29224.9	44056.1	33297.1	40696.2	Iron-sulfur cluster assembly 2 homolog, mitochondrial (Fragment) OS=Mus musculus OX=10090 GN=Isca2 PE=1 SV=1
G3UWL2	8	8	25844.4	40047.4	80255.2	56439.6	2386.88	44319.6	75920.1	28700	112033	91748.4	68826	62352.4	62400.8	73519.1	30996	50621.5	52493	43722.8	49849	56431.1	Serine/threonine-protein phosphatase 2A 65 kDa regulatory subunit A alpha isoform (Fragment) OS=Mus musculus OX=10090 GN=Ppp2r1a PE=1 SV=1
Q78IK2	2	2	30583.5	49464	54158.5	66465.5	5546	43438	77860	27122	149734	126189	81446.5	77014	42110	86579.5	72020.5	49615	53834	41319	66624.5	77614.5	ATP synthase membrane subunit DAPIT, mitochondrial OS=Mus musculus OX=10090 GN=Atp5md PE=1 SV=1
Q8K4Z3	23	23	21223.8	31320.8	62806.9	36172.6	3374.91	41603.5	66097.5	35167	97997.7	72563.3	56520.7	48765.3	48834	47118.9	43826.7	47519.3	45701.3	53575	43604.1	44631.1	NAD(P)H-hydrate epimerase OS=Mus musculus OX=10090 GN=Naxe PE=1 SV=1
Q9JIW9	10	10	17803.3	31940.8	80538.9	44561.7	4295.8	47666.7	84054	34400.6	130262	101426	47411.8	49730.6	62621.2	58046.8	55785.5	54444.5	58117	52407.3	57960.3	62383.7	Ras-related protein Ral-B OS=Mus musculus OX=10090 GN=Ralb PE=1 SV=1
F6SHF3	11	11	22467.9	32651.7	80265.1	43318.2	3085.64	39184.6	105274	30128.1	160920	100710	59834.2	50837.7	62408.2	56426.9	40070.1	44756.3	72789.4	45898.3	71601.6	61943.4	Heterogeneous nuclear ribonucleoprotein D0 (Fragment) OS=Mus musculus OX=10090 GN=Hnrnpd PE=1 SV=1
A0A494B9J2	4	4	14270.2	23639.2	47111.8	30955.2	5805.75	43751.5	56560.2	33033.5	78191.8	58979.5	38002.8	36805.5	36630.2	40322.8	75393.5	49972.8	39107	50324.8	34791.5	36276	3-ketoacyl-CoA thiolase, mitochondrial (Fragment) OS=Mus musculus OX=10090 GN=Acaa2 PE=1 SV=1
P46471	19	19	21282.2	40844.1	73491.5	47021.3	3517.21	43638.4	90846.3	36863.9	141747	107174	56676.4	63592.8	57141.6	61250.7	45674.6	49843.5	62813.4	56160.2	63070.5	65919	26S proteasome regulatory subunit 7 OS=Mus musculus OX=10090 GN=Psmc2 PE=1 SV=5
Q8BVQ9	19	19	21282.2	40844.1	73491.5	47021.3	3517.21	43638.4	90846.3	36863.9	141747	107174	56676.4	63592.8	57141.6	61250.7	45674.6	49843.5	62813.4	56160.2	63070.5	65919	26S proteasome regulatory subunit 7 OS=Mus musculus OX=10090 GN=Psmc2 PE=1 SV=1
Q921H8	19	19	33913.3	49506.7	83955.5	57493.8	3480.63	47625.5	102124	40385.8	152238	101534	90314.3	77080.3	65277.7	74892.6	45199.5	54397.6	70611.1	61525.6	67738.5	62450.1	3-ketoacyl-CoA thiolase A, peroxisomal OS=Mus musculus OX=10090 GN=Acaa1a PE=1 SV=1
A2AFQ2	15	15	17228.3	24046.9	49532.6	33235.7	1908.93	28306.6	67714.1	21509.7	101964	75966.9	45880.4	37440.1	38512.7	43293.1	24789.4	32331.5	46819	32768.6	45369.1	46724.5	3-hydroxyacyl-CoA dehydrogenase type-2 OS=Mus musculus OX=10090 GN=Hsd17b10 PE=1 SV=1
Q99N15	15	15	17228.3	24046.9	49532.6	33235.7	1908.93	28306.6	67714.1	21509.7	101964	75966.9	45880.4	37440.1	38512.7	43293.1	24789.4	32331.5	46819	32768.6	45369.1	46724.5	17beta-hydroxysteroid dehydrogenase type 10/short chain L-3-hydroxyacyl-CoA dehydrogenase OS=Mus musculus OX=10090 GN=Hsd17b10 PE=1 SV=1
A0A2R8VHG2	19	19	12208.5	19348.4	36561.7	25082	1971.68	24568	39615.2	15709.5	62971.8	50460.1	32512	30124.7	28427.4	32672	25604.1	28061.2	27390.7	23932.4	28019.2	31035.9	Poly(rC)-binding protein 2 (Fragment) OS=Mus musculus OX=10090 GN=Pcbp2 PE=1 SV=1
A0A2R8VKN0	19	19	12208.5	19348.4	36561.7	25082	1971.68	24568	39615.2	15709.5	62971.8	50460.1	32512	30124.7	28427.4	32672	25604.1	28061.2	27390.7	23932.4	28019.2	31035.9	Poly(rC)-binding protein 2 (Fragment) OS=Mus musculus OX=10090 GN=Pcbp2 PE=1 SV=1
A0A2R8VKF0	19	19	12208.5	19348.4	36561.7	25082	1971.68	24568	39615.2	15709.5	62971.8	50460.1	32512	30124.7	28427.4	32672	25604.1	28061.2	27390.7	23932.4	28019.2	31035.9	Poly(rC)-binding protein 2 (Fragment) OS=Mus musculus OX=10090 GN=Pcbp2 PE=1 SV=1
A0A2R8VJY1	19	19	12208.5	19348.4	36561.7	25082	1971.68	24568	39615.2	15709.5	62971.8	50460.1	32512	30124.7	28427.4	32672	25604.1	28061.2	27390.7	23932.4	28019.2	31035.9	Poly(rC)-binding protein 2 (Fragment) OS=Mus musculus OX=10090 GN=Pcbp2 PE=1 SV=1
A0A2R8VI73	19	19	12208.5	19348.4	36561.7	25082	1971.68	24568	39615.2	15709.5	62971.8	50460.1	32512	30124.7	28427.4	32672	25604.1	28061.2	27390.7	23932.4	28019.2	31035.9	Poly(rC)-binding protein 2 (Fragment) OS=Mus musculus OX=10090 GN=Pcbp2 PE=1 SV=1
A0A2R8VHZ0	19	19	12208.5	19348.4	36561.7	25082	1971.68	24568	39615.2	15709.5	62971.8	50460.1	32512	30124.7	28427.4	32672	25604.1	28061.2	27390.7	23932.4	28019.2	31035.9	Poly(rC)-binding protein 2 (Fragment) OS=Mus musculus OX=10090 GN=Pcbp2 PE=1 SV=1
Q3V406	16	16	8670	16700.3	42526.8	20245.9	4200.81	36771.2	33847.4	20514.8	54294.2	44851.6	23088.8	26001.7	33065.5	26372.5	54552	41999.8	23402.6	31253	24157.9	27586.4	NADH dehydrogenase [ubiquinone] 1 beta subcomplex subunit 8, mitochondrial OS=Mus musculus OX=10090 GN=Ndufb8 PE=1 SV=1
A0A0U1RQ72	11	11	50246.3	97219.2	171072	139523	9600.73	156052	260318	102299	417776	279581	133811	151368	133014	181745	124676	178243	179991	155848	185891	171961	Glucose phosphate isomerase 1 OS=Mus musculus OX=10090 GN=Gpi1 PE=1 SV=1
A0A0G2JG35	14	14	29643.9	47415.6	88769.4	52932	2533.64	46327	83470.9	35636	131803	82500.7	78944.4	73824.6	69020.7	68950.1	32902	52914.3	57713.8	54289.5	58645.9	50743.2	Microtubule-associated protein (Fragment) OS=Mus musculus OX=10090 GN=Map4 PE=1 SV=1
A0A338P797	6	6	70384.7	141020	221378	157252	14871.3	235644	320334	148710	451500	334403	187442	219566	172128	204840	193120	269153	221488	226552	200897	205681	Carbonyl reductase [NADPH] 3 OS=Mus musculus OX=10090 GN=Cbr3 PE=1 SV=1
A0A571BG39	71	71	28712.9	49842.8	91292.6	58034.1	6579.03	61861.6	111065	49060.8	163503	116379	76465.1	77603.8	70982.4	75596.4	85435.7	70658.1	76793	74741.7	72751.3	71580.9	SRC kinase-signaling inhibitor 1 OS=Mus musculus OX=10090 GN=Srcin1 PE=1 SV=1
P62918	17	17	52101.5	90567.8	153796	90189.1	7691.18	91361.9	143173	77783.3	220087	151146	138751	141012	119581	117482	99878.2	104353	98994	118499	97928.4	92964.7	60S ribosomal protein L8 OS=Mus musculus OX=10090 GN=Rpl8 PE=1 SV=2
Q9WUK2	11	11	9067.82	13851.6	28457.2	14895.2	3024	12496.3	34170.3	9103.73	49198.3	32619.9	24148.2	21566.3	22125.7	19402.4	39269.6	14273	23625.7	13868.5	21890.7	20063	Eukaryotic translation initiation factor 4H OS=Mus musculus OX=10090 GN=Eif4h PE=1 SV=3
P56812	7	7	15923.6	32579.4	59841.1	45825.6	3571.29	63517	109503	39828.3	174590	108068	42405.6	50724.9	46528.3	59693.1	46376.7	72548.9	75713.1	60676.3	77684.3	66468.6	Programmed cell death protein 5 OS=Mus musculus OX=10090 GN=Pdcd5 PE=1 SV=3
D3Z7Q5	7	7	15923.6	32579.4	59841.1	45825.6	3571.29	63517	109503	39828.3	174590	108068	42405.6	50724.9	46528.3	59693.1	46376.7	72548.9	75713.1	60676.3	77684.3	66468.6	Programmed cell death protein 5 OS=Mus musculus OX=10090 GN=Pdcd5 PE=1 SV=1
F6WP10	1	1	19752	35178	42091	32538	13707	55464	73052	40084	111352	92983	52601	54771	32727	42384	178000	63351	50510	61066	49546	57191	Peptidyl-prolyl cis-trans isomerase FKBP8 (Fragment) OS=Mus musculus OX=10090 GN=Fkbp8 PE=1 SV=1
D3YU84	2	2	41553.5	90096.5	145546	97447.5	4384	148589	178952	93966.5	275360	205579	110661	140278	113167	126938	56930.5	169718	123732	143154	122523	126445	Calpain-5 (Fragment) OS=Mus musculus OX=10090 GN=Capn5 PE=1 SV=1
D3Z432	2	2	41553.5	90096.5	145546	97447.5	4384	148589	178952	93966.5	275360	205579	110661	140278	113167	126938	56930.5	169718	123732	143154	122523	126445	Calpain-5 (Fragment) OS=Mus musculus OX=10090 GN=Capn5 PE=1 SV=1
P12960	79	79	24181.5	44132.2	95185.9	56360	3484.25	63491.2	87341	45354.4	143948	121311	64397.4	68712.3	74009.7	73415.6	45246.5	72519.4	60389.7	69095.1	64050	74614.6	Contactin-1 OS=Mus musculus OX=10090 GN=Cntn1 PE=1 SV=1
P80317	41	41	22130.1	39152.5	77417.9	50067.7	4032.88	46705.8	84513.8	38114.4	129192	91656.9	58934.4	60959.1	60194.4	65219.2	52371.1	53347.1	58434.9	58065.4	57484.5	56375	T-complex protein 1 subunit zeta OS=Mus musculus OX=10090 GN=Cct6a PE=1 SV=3
O35465	15	15	17871.9	29354.5	52671.8	32681.8	6260.8	41638.7	55656.3	34715.7	90690.2	70848.1	47594.3	45703.9	40953.7	42571.7	81303.3	47559.3	38482.1	52887.6	40352.5	43576.1	Peptidyl-prolyl cis-trans isomerase FKBP8 OS=Mus musculus OX=10090 GN=Fkbp8 PE=1 SV=2
Q80XN0	24	24	12731.9	24125.7	43293.3	31425.8	1180.08	32807.2	51011.8	29240.3	81520.7	62082.2	33906	37562.7	33661.6	40935.7	15324.4	37472	35270.5	44545.9	36272.5	38184.4	D-beta-hydroxybutyrate dehydrogenase, mitochondrial OS=Mus musculus OX=10090 GN=Bdh1 PE=1 SV=2
A2AE89	25	25	27590	49771.5	88358.5	67092.6	4042.8	62202.4	89997.5	48450.8	154191	158687	73474.9	77492.6	68701.1	87396.2	52500	71047.4	62226.6	73812.2	68607.8	97603.5	Glutathione S-transferase Mu 1 OS=Mus musculus OX=10090 GN=Gstm1 PE=1 SV=2
Q9DB60	4	4	68005.2	109848	130905	106909	4235.75	75111.5	112569	94106	183891	135883	181105	171030	101782	139262	55005.8	85792	77833	143366	81822.8	83577	Prostamide/prostaglandin F synthase OS=Mus musculus OX=10090 GN=Prxl2b PE=1 SV=1
P63001	23	23	44913.4	77593.7	184244	95650.1	8122.7	109750	172265	88017.3	269565	199608	119609	120811	143255	124596	105482	125357	119109	134090	119944	122772	Ras-related C3 botulinum toxin substrate 1 OS=Mus musculus OX=10090 GN=Rac1 PE=1 SV=1
Q3TLP8	23	23	44913.4	77593.7	184244	95650.1	8122.7	109750	172265	88017.3	269565	199608	119609	120811	143255	124596	105482	125357	119109	134090	119944	122772	RAS-related C3 botulinum substrate 1, isoform CRA_a OS=Mus musculus OX=10090 GN=Rac1 PE=1 SV=1
Q9WVA2	7	7	16751.4	23247	40400.4	27006	2977.86	27628.9	51755.1	25756.7	79051.7	56246.9	44610.4	36194.4	31412	35178	38670.4	31557.3	35784.4	39238.9	35173.9	34595.3	Mitochondrial import inner membrane translocase subunit Tim8 A OS=Mus musculus OX=10090 GN=Timm8a1 PE=1 SV=1
D3YWU6	6	6	16471.7	29732	54276.2	34413.5	2883.33	41961.2	72997	36611.5	112421	91214.2	43865.3	46291.7	42201.2	44827.3	37442.8	47927.7	50471.8	55775.7	50022	56102.7	Quinone oxidoreductase (Fragment) OS=Mus musculus OX=10090 GN=Cryz PE=1 SV=8
D3Z4Q4	6	6	16471.7	29732	54276.2	34413.5	2883.33	41961.2	72997	36611.5	112421	91214.2	43865.3	46291.7	42201.2	44827.3	37442.8	47927.7	50471.8	55775.7	50022	56102.7	Quinone oxidoreductase (Fragment) OS=Mus musculus OX=10090 GN=Cryz PE=1 SV=1
Q3THE2	12	12	21820.4	34172.7	77288.8	37240.2	8114.5	45986	89776.3	40067.2	127447	89673.2	58109.8	53205.6	60094.1	48509.7	105376	52524.8	62073.7	61040.1	56707.8	55154.8	Myosin regulatory light chain 12B OS=Mus musculus OX=10090 GN=Myl12b PE=1 SV=2
Q6ZWQ9	12	12	21820.4	34172.7	77288.8	37240.2	8114.5	45986	89776.3	40067.2	127447	89673.2	58109.8	53205.6	60094.1	48509.7	105376	52524.8	62073.7	61040.1	56707.8	55154.8	MCG5400 OS=Mus musculus OX=10090 GN=Myl12a PE=1 SV=1
D3YZ06	3	3	15511.3	20695.3	38235.7	23613	2772.33	22256.3	36279.7	25919.7	63887.7	39442.3	41307.7	32221.7	29729	30758.3	36001.3	25421	25084.3	39487	28426.7	24259	Heat shock protein beta-1 OS=Mus musculus OX=10090 GN=Hspb1 PE=1 SV=1
A8DUK4	10	10	9954.1	19495.8	28799.5	12816.7	1020.1	20908.2	18783.1	15530.3	37322.1	76948.8	26508.4	30354	22392	16695	13246.9	23880.9	12986.8	23659.3	16606.1	47328.4	Beta-globin OS=Mus musculus OX=10090 GN=Hbb-bs PE=1 SV=1
Q9QXY6	34	34	13165.8	24734.4	63889.6	37257.6	5012.91	37106.9	88019.7	23375.3	134870	89802.7	35061.6	38510.5	49675.8	48532.2	65098	42383.1	60858.9	35610.8	60010.8	55234.5	EH domain-containing protein 3 OS=Mus musculus OX=10090 GN=Ehd3 PE=1 SV=2
P49312	21	21	15144.3	26193	47926.2	27338	2932	41686.3	56904.2	31858.5	82787.3	65309.4	40330.4	40781.3	37263.7	35610.8	38075	47613.8	39344.9	48534.7	36836.1	40169.3	Heterogeneous nuclear ribonucleoprotein A1 OS=Mus musculus OX=10090 GN=Hnrnpa1 PE=1 SV=2
Q5EBP8	21	21	15144.3	26193	47926.2	27338	2932	41686.3	56904.2	31858.5	82787.3	65309.4	40330.4	40781.3	37263.7	35610.8	38075	47613.8	39344.9	48534.7	36836.1	40169.3	Heterogeneous nuclear ribonucleoprotein A1 OS=Mus musculus OX=10090 GN=Hnrnpa1 PE=1 SV=1
G3UWW1	25	25	46645.2	90329.2	182290	116624	5976.72	95221.2	222101	64927.7	345204	205409	124221	140640	141736	151917	77614.2	108762	153567	98914.2	153600	126341	Microtubule-associated protein (Fragment) OS=Mus musculus OX=10090 GN=Map2 PE=1 SV=1
Q80ZV3	8	8	25969.9	50731.6	107159	56732.6	4974.38	57990.5	170581	46862.2	212544	130547	69160.2	78987.5	83319.4	73901	64597.5	66236.5	117944	71392.4	94571.9	80294.9	Proline synthetase co-transcribed OS=Mus musculus OX=10090 GN=Plpbp PE=1 SV=1
P50153	4	4	22236.2	48652.5	72216.2	42186.8	3372.75	38262.8	84066.2	24636.5	131252	105010	59217.2	75750.5	56150.2	54953.2	43798.5	43703.5	58125.5	37532.2	58400.5	64588.5	Guanine nucleotide-binding protein G(I)/G(S)/G(O) subunit gamma-4 OS=Mus musculus OX=10090 GN=Gng4 PE=1 SV=1
Q61990	25	25	18287.9	28606.2	45456.9	35929	2635.6	35098.4	55764.4	23611.8	87332.1	75785.8	48702.2	44538.8	35343.7	46801.5	34225.8	40089	38556.8	35971.2	38858.4	46613	Poly(rC)-binding protein 2 OS=Mus musculus OX=10090 GN=Pcbp2 PE=1 SV=1
A0A2R8VHP9	25	25	18287.9	28606.2	45456.9	35929	2635.6	35098.4	55764.4	23611.8	87332.1	75785.8	48702.2	44538.8	35343.7	46801.5	34225.8	40089	38556.8	35971.2	38858.4	46613	Poly(rC)-binding protein 2 OS=Mus musculus OX=10090 GN=Pcbp2 PE=1 SV=1
A0A0G2JF60	8	8	12978.5	27810.9	58967.1	46286.8	4080.25	38842.1	80881.4	24048.9	138444	94090.9	34562.9	43300.5	45848.5	60294	52986.2	44365.1	55923.2	36637.1	61600.9	57872	Aldehyde dehydrogenase, mitochondrial (Fragment) OS=Mus musculus OX=10090 GN=Aldh2 PE=1 SV=1
A0A087WP86	4	4	11849	14341.5	42490	26188.5	1134.5	35181.8	47533	18206	63053	85607.2	31554.5	22328.8	33036.8	34113.2	14732.2	40184.2	32865.5	27735.8	28055.2	52654	Actin-related protein 3 (Fragment) OS=Mus musculus OX=10090 GN=Actr3 PE=1 SV=1
G3UX75	1	1	1779	4174	7756	3872	896	5475	6901	4675	11148	8566	4737	6498	6030	5043	11635	6253	4771	7122	4960	5268	Receptor-type tyrosine-protein phosphatase delta (Fragment) OS=Mus musculus OX=10090 GN=Ptprd PE=1 SV=8
G3UZ48	24	24	43683.2	77271.3	151362	87306.9	12726.3	98185.9	177507	81840.2	278319	182138	116333	120309	117688	113728	165265	112148	122733	124680	123839	112027	Heterogeneous nuclear ribonucleoprotein Q OS=Mus musculus OX=10090 GN=Syncrip PE=1 SV=1
Q9D2G2	45	45	43948	72377.3	121244	90104.1	6309.36	73997.3	156840	58600.3	237133	183925	117038	112689	94270.4	117372	81933.8	84519.6	108444	89274.6	105513	113126	Dihydrolipoyllysine-residue succinyltransferase component of 2-oxoglutarate dehydrogenase complex, mitochondrial OS=Mus musculus OX=10090 GN=Dlst PE=1 SV=1
Q9CZR8	7	7	25422.7	34103.1	50018.7	41742.7	2870.29	55354.4	61440.7	41089	102102	92368.4	67703.1	53097.4	38890.7	54375	37273.6	63225.4	42481.3	62596.7	45430.3	56812.4	Elongation factor Ts, mitochondrial OS=Mus musculus OX=10090 GN=Tsfm PE=1 SV=1
Q9Z2Y8	14	14	20540.1	37300.8	76774.3	42419.3	4329.21	44803.4	112114	38905.8	141078	91925.1	54700.2	58076	59694	55256	56219.4	51174.1	77518.1	59271	62772.9	56539.8	Pyridoxal phosphate homeostasis protein OS=Mus musculus OX=10090 GN=Plpbp PE=1 SV=1
A0A1B0GRP7	14	14	20540.1	37300.8	76774.3	42419.3	4329.21	44803.4	112114	38905.8	141078	91925.1	54700.2	58076	59694	55256	56219.4	51174.1	77518.1	59271	62772.9	56539.8	Pyridoxal phosphate homeostasis protein (Fragment) OS=Mus musculus OX=10090 GN=Plpbp PE=1 SV=1
A2A6U5	14	14	15394.6	27409	42511.2	37459.9	939.07	29911.6	50619.1	28336	78635.4	62258.9	40996.9	42674.8	33053.4	48795.9	12194.6	34164.6	34999.1	43168.2	34988.6	38293.3	Septin 9 (Fragment) OS=Mus musculus OX=10090 GN=Sept9 PE=1 SV=1
Q9WV98	7	7	60840.4	79255.6	147170	96851.4	7648.57	131420	190461	91983.3	224907	197986	162024	123399	114429	126161	99324.7	150108	131690	140132	100073	121775	Mitochondrial import inner membrane translocase subunit Tim9 OS=Mus musculus OX=10090 GN=Timm9 PE=1 SV=1
O54962	4	4	47788.5	77318	133447	80620.8	11052.8	72523	156055	82189.8	212360	151627	127266	120382	103759	105018	143532	82835.5	107901	125212	94490.2	93260.8	Barrier-to-autointegration factor OS=Mus musculus OX=10090 GN=Banf1 PE=1 SV=1
M0QWH8	1	1	27296	42647	87170	49499	7640	38905	113049	22965	159137	107883	72692	66400	67777	64478	99214	44437	78165	34986	70808	66355	Eukaryotic translation elongation factor 1 beta 2 OS=Mus musculus OX=10090 GN=Eef1b2 PE=1 SV=1
M0QWK5	1	1	27296	42647	87170	49499	7640	38905	113049	22965	159137	107883	72692	66400	67777	64478	99214	44437	78165	34986	70808	66355	Eukaryotic translation elongation factor 1 beta 2 OS=Mus musculus OX=10090 GN=Eef1b2 PE=1 SV=1
P63321	11	11	7519	16464	31959.2	21730.3	1527.82	22032.6	42585.4	16422.3	63184.1	49418.8	20023.6	25633.5	24848.9	28306	19840.3	25165.3	29444.4	25018.2	28113.7	30395.6	Ras-related protein Ral-A OS=Mus musculus OX=10090 GN=Rala PE=1 SV=1
H3BL62	14	14	35891.8	61035.1	119427	78301.9	5560.21	69112.5	146343	53822	239530	172698	95583.2	95029.8	92858.1	101998	72205.1	78940.2	101185	81995.1	106580	106221	Propionyl-CoA carboxylase alpha chain, mitochondrial (Fragment) OS=Mus musculus OX=10090 GN=Pcca PE=1 SV=1
Q00915	8	8	42207.9	95408.5	93020.8	95403.1	4824.5	79625.1	87805.5	74082.9	170872	150678	112404	148548	72326.1	124274	62651.1	90947.8	60711.1	112862	76030	92677.1	Retinol-binding protein 1 OS=Mus musculus OX=10090 GN=Rbp1 PE=1 SV=2
F2Z483	3	3	99327.7	204634	435131	269000	13880.7	245282	482573	182848	742998	526359	264520	318610	338328	350406	180256	280161	333665	278561	330600	323747	T-complex protein 1 subunit alpha OS=Mus musculus OX=10090 GN=Tcp1 PE=1 SV=1
Q9Z2I9	34	34	37810.9	71366.2	165247	100765	6058.15	94369.1	178635	63216.2	286622	207029	100694	111115	128484	131258	78671.4	107788	123513	96306.6	127534	127337	Succinate--CoA ligase [ADP-forming] subunit beta, mitochondrial OS=Mus musculus OX=10090 GN=Sucla2 PE=1 SV=2
A0A494B955	8	8	14954.4	25133.4	55190.9	35132.4	3467.12	32689.2	70788	22575.6	99149.2	68000.9	39824.5	39131.6	42912.1	45763.9	45024.2	37337.2	48944.5	34392.5	44116.5	41824.6	Thioredoxin-like 1, isoform CRA_c OS=Mus musculus OX=10090 GN=Txnl1 PE=1 SV=1
A0A494BBI1	8	8	14954.4	25133.4	55190.9	35132.4	3467.12	32689.2	70788	22575.6	99149.2	68000.9	39824.5	39131.6	42912.1	45763.9	45024.2	37337.2	48944.5	34392.5	44116.5	41824.6	Thioredoxin-like protein 1 OS=Mus musculus OX=10090 GN=Txnl1 PE=1 SV=1
Q9QY76	8	8	19066.6	34480.5	74105.9	46398.1	3172.88	43361.6	129013	22431.4	196410	110716	50775.9	53685	57619.2	60438.9	41203.1	49527.4	89203.1	34172.8	87393.4	68097.8	Vesicle-associated membrane protein-associated protein B OS=Mus musculus OX=10090 GN=Vapb PE=1 SV=3
Q8BH80	8	8	19066.6	34480.5	74105.9	46398.1	3172.88	43361.6	129013	22431.4	196410	110716	50775.9	53685	57619.2	60438.9	41203.1	49527.4	89203.1	34172.8	87393.4	68097.8	Vesicle-associated membrane protein, associated protein B and C OS=Mus musculus OX=10090 GN=Vapb PE=1 SV=1
P45878	19	19	28462.9	48293.2	95983.4	51943.3	5256.16	48868.9	90180.1	45112.2	122453	95475.9	75799.4	75191.1	74629.8	67662	68256.7	55817.7	62352.8	68726.1	54485.7	58723.8	Peptidyl-prolyl cis-trans isomerase FKBP2 OS=Mus musculus OX=10090 GN=Fkbp2 PE=1 SV=1
Q68FD5	127	127	31764.6	59720.5	147588	75918.7	10445.6	100423	131166	68503.5	217555	176204	84592.1	92983	114754	98893.2	135647	114703	90692	104362	96802	108377	Clathrin heavy chain 1 OS=Mus musculus OX=10090 GN=Cltc PE=1 SV=3
Q5SXR6	127	127	31764.6	59720.5	147588	75918.7	10445.6	100423	131166	68503.5	217555	176204	84592.1	92983	114754	98893.2	135647	114703	90692	104362	96802	108377	Clathrin heavy chain OS=Mus musculus OX=10090 GN=Cltc PE=1 SV=1
Q9D6E4	7	7	12530.1	20422.6	35847	23882.6	2464.14	30144	39396.7	23067.1	62055.4	43048.3	33368.9	31797	27871.7	31109.7	31999.4	34430	27239.4	35141.3	27611.4	26477.3	Tetratricopeptide repeat protein 9B OS=Mus musculus OX=10090 GN=Ttc9b PE=1 SV=1
A0A0J9YUZ2	15	15	16126.6	24000	49078.7	24947.2	1751.07	27384.6	51196.7	23336.2	72755.1	50890.9	42946.5	37367	38159.7	32496.3	22739.1	31278.2	35398.5	35551.1	32372.1	31301.1	Ras/Rap GTPase-activating protein SynGAP (Fragment) OS=Mus musculus OX=10090 GN=Syngap1 PE=1 SV=1
Q61686	9	9	21923.7	39867.8	76692	49345	2038.67	41259.1	81447.7	31404.7	135397	85400.9	58384.7	62072.9	59629.9	64277.7	26474.1	47125.9	56314.8	47843.3	60245.2	52527.1	Chromobox protein homolog 5 OS=Mus musculus OX=10090 GN=Cbx5 PE=1 SV=1
D3YUZ8	40	40	21541.8	35957.7	76117.8	45497.2	5117.65	53362.9	91503.9	37432.3	128519	96076.6	57367.7	55984.9	59183.6	59265.4	66458.1	60950.8	63268.1	57026	57184.6	59093.4	Disks large homolog 2 OS=Mus musculus OX=10090 GN=Dlg2 PE=1 SV=1
G3UWM1	9	9	20931	30981.7	65218.1	36975.1	3940	32641.2	71395.8	23952.3	116381	72791	55741	48237.1	50708.7	48164.2	51164.7	37282.6	49364.8	36489.9	51783.8	44771	Heterogeneous nuclear ribonucleoprotein Q (Fragment) OS=Mus musculus OX=10090 GN=Syncrip PE=1 SV=1
F8WJ30	5	5	40683	62907.2	106325	62402.8	10114	98806.6	118452	70743.2	163337	129974	108343	97944.6	82670.8	81287	131341	112857	81900.6	107774	72677	79942.4	Prefoldin subunit 2 (Fragment) OS=Mus musculus OX=10090 GN=Pfdn2 PE=1 SV=1
A0A2U3TZ67	34	34	28520.7	47113.1	107688	59386.6	7922.41	76859.1	111201	59207.1	168358	129307	75953.3	73353.6	83730.9	77358	102881	87788.2	76887.1	90199.1	74911.2	79532.3	Dynamin-1-like protein OS=Mus musculus OX=10090 GN=Dnm1l PE=1 SV=1
Q61166	12	12	11088.2	19663.4	41648.3	24597.1	2208.92	21899.5	44719.8	13975.4	70073.6	47383.8	29528.7	30615	32382.4	32040.3	28684.9	25013.1	30920	21290.6	31179.1	29143.9	Microtubule-associated protein RP/EB family member 1 OS=Mus musculus OX=10090 GN=Mapre1 PE=1 SV=3
Q9CXS4	14	14	17193.8	34994.4	55691.4	36803.2	3517.43	38524.4	63127.7	30157.8	111952	75519.3	45788.6	54485	43301.4	47940.4	45677.5	44002.2	43647.9	45943.7	49813.4	46449.1	Centromere protein V OS=Mus musculus OX=10090 GN=Cenpv PE=1 SV=2
P46425	7	7	4661.14	11965.6	23132.3	13393	1178.57	13406.3	21554.9	13155.3	39506.4	27574.3	12412.7	18629.9	17985.7	17445.6	15304.7	15312.3	14903.1	20041	17578.3	16959.7	Glutathione S-transferase P 2 OS=Mus musculus OX=10090 GN=Gstp2 PE=1 SV=2
A0A2R8VHN4	7	7	90203.4	184285	341226	212726	8089.43	226427	380675	189577	644151	424231	240221	286927	265314	277102	105050	258625	263210	288812	286618	260931	60S ribosomal protein L3 (Fragment) OS=Mus musculus OX=10090 GN=Rpl3 PE=1 SV=1
A0A1L1SQA2	3	3	11495	16644.7	34774.3	17541.7	2592.33	21190.7	29936.7	17655	51327	39764.7	30611.7	25915	27037.7	22850	33664	24203.7	20698.3	26896	22837.7	24457.3	Predicted gene 9803 OS=Mus musculus OX=10090 GN=Gm9803 PE=1 SV=1
Q8BLQ9	31	31	33250	55665.9	165453	62359.3	7379.68	83047.8	117212	49210.7	182750	149428	88548	86670.2	128645	81230.4	95833.1	94857.1	81043.4	74969.8	81315.2	91908.2	Cell adhesion molecule 2 OS=Mus musculus OX=10090 GN=Cadm2 PE=1 SV=2
G3UZM4	31	31	33250	55665.9	165453	62359.3	7379.68	83047.8	117212	49210.7	182750	149428	88548	86670.2	128645	81230.4	95833.1	94857.1	81043.4	74969.8	81315.2	91908.2	Cell adhesion molecule 2 (Fragment) OS=Mus musculus OX=10090 GN=Cadm2 PE=1 SV=1
Q9CQ60	14	14	55596.1	74006.6	103681	63767.3	7264.36	74289.9	89373.4	83095.9	128066	113449	148058	115226	80614.7	83064.6	94335.4	84853.8	61795	126593	56983.3	69778.4	6-phosphogluconolactonase OS=Mus musculus OX=10090 GN=Pgls PE=1 SV=1
D3Z1M1	29	29	33684.4	58467.3	87426.9	72434.4	4473.69	70827.9	106342	62050.2	162430	128653	89704.6	91031.9	67976.9	94354.6	58095.4	80899.6	73527.6	94530.4	72273.8	79129.9	Guanine nucleotide-binding protein G(I)/G(S)/G(T) subunit beta-2 (Fragment) OS=Mus musculus OX=10090 GN=Gnb2 PE=1 SV=1
Q9CR86	3	3	15975.3	27296	48415	23933	1209.67	29171.7	52442	23741.7	85018.7	61056	42543.3	42498.7	37644	31175.3	15708.7	33319.7	36259.7	36169	37829	37553.3	Calcium-regulated heat stable protein 1 OS=Mus musculus OX=10090 GN=Carhsp1 PE=1 SV=1
Q9D6J6	14	14	12426.6	21252.7	49544.5	29723.6	4941.57	33880.3	67407.2	24763.8	87603	70461.4	33092.8	33089.6	38522.1	38718.3	64171.5	38697.7	46607	37726.1	38979.1	43338.2	NADH dehydrogenase [ubiquinone] flavoprotein 2, mitochondrial OS=Mus musculus OX=10090 GN=Ndufv2 PE=1 SV=2
D3Z4X1	8	8	57695.5	73960.8	115472	64821.5	7430.12	68807.9	94375.9	87139	132903	116901	153649	115155	89782.4	84437.8	96487.9	78592.1	65254	132752	59135.4	71901.6	6-phosphogluconolactonase OS=Mus musculus OX=10090 GN=Pgls PE=1 SV=1
O09167	6	6	96309.5	198600	363468	232497	24835.8	255382	470409	170214	751992	449292	256482	309215	282608	302857	322521	291697	325255	259314	334603	276346	60S ribosomal protein L21 OS=Mus musculus OX=10090 GN=Rpl21 PE=1 SV=3
Q9CQM8	6	6	96309.5	198600	363468	232497	24835.8	255382	470409	170214	751992	449292	256482	309215	282608	302857	322521	291697	325255	259314	334603	276346	60S ribosomal protein L21 OS=Mus musculus OX=10090 GN=Rpl21 PE=1 SV=1
P48678	33	33	16135.6	30220.4	52420.4	32545.4	3897.21	42100.7	70730.3	33421.7	116579	83183.1	42970.4	47052	40758.1	42394.1	50609.4	48087.1	48904.6	50916	51872.1	51163	Prelamin-A/C OS=Mus musculus OX=10090 GN=Lmna PE=1 SV=2
P62264	12	12	26631.2	47646.8	87372.2	52807.5	9813.83	70733.2	122927	60320.5	170014	112612	70921.3	74184.5	67934.3	68788	127443	80791.3	84994.8	91895.2	75648	69263.8	40S ribosomal protein S14 OS=Mus musculus OX=10090 GN=Rps14 PE=1 SV=3
A0A1W2P879	6	6	244266	448056	660002	404754	102379	638794	554922	599880	837010	802389	650506	697614	513173	527243	1.32951e+06	729633	383690	913891	372432	493525	Paralemmin-1 (Fragment) OS=Mus musculus OX=10090 GN=Palm PE=1 SV=1
A0A0U1RQB4	6	6	38316.3	82311.8	139340	98214.8	7312.83	93816.8	209796	76917.5	328255	248040	102040	128157	108341	127937	94964.8	107158	145059	117180	146058	152561	Electron transfer flavoprotein subunit beta (Fragment) OS=Mus musculus OX=10090 GN=Etfb PE=1 SV=1
G3UYK8	17	17	20546.2	33696.3	68243.3	45079.9	3143.71	44813.9	78816	33417.9	118191	86084	54716.4	52463.9	53061	58721.9	40824.2	51186.3	54495.2	50910.4	52589.2	52947.3	Coronin OS=Mus musculus OX=10090 GN=Coro1a PE=1 SV=1
D3Z1S8	13	13	33618.9	47087.8	84359.9	54116.9	6015.69	59155.6	106921	52081.3	159019	117890	89530.3	73314.3	65592.1	70493.9	78120.2	67567.5	73928	79343.1	70755.9	72509.9	40S ribosomal protein S5 (Fragment) OS=Mus musculus OX=10090 GN=Rps5 PE=1 SV=1
A0A0A6YW82	13	13	36115.1	66316.1	112157	102317	4720	64063.2	111143	35931	195327	151024	96178	103252	87204.9	133280	61294.1	73172.6	76847	54738.8	86911.4	92890	Cytochrome b-c1 complex subunit 1, mitochondrial (Fragment) OS=Mus musculus OX=10090 GN=Uqcrc1 PE=1 SV=1
F7C0H6	20	20	39831.9	71290.1	151931	99322.3	5847.8	70578.8	189062	53101	300050	193768	106076	110996	118131	129379	75939.8	80614.9	130723	80896.6	133508	119180	CB1 cannabinoid receptor-interacting protein 1 (Fragment) OS=Mus musculus OX=10090 GN=Cnrip1 PE=1 SV=1
D3YYM6	12	12	34890.9	47690.3	87226.8	56307.3	5356.5	59910.4	110332	51764	165045	122291	92917.8	74252.3	67821.3	73347.2	69559.9	68429.6	76286.7	78859.7	73437.2	75216.9	40S ribosomal protein S5 (Fragment) OS=Mus musculus OX=10090 GN=Rps5 PE=1 SV=1
A0A0G2JGL7	4	4	108120	162431	237897	156590	6658	144489	223055	113734	347540	263617	287936	252900	184972	203978	86461.2	165036	154227	173268	154640	162142	Annexin A3 (Fragment) OS=Mus musculus OX=10090 GN=Anxa3 PE=1 SV=1
V9GWS2	5	5	19410.8	27646	47025	45042.4	1579	33000.6	75473.4	18788.8	116260	73629.6	51692.8	43043.8	36563.2	58672.8	20504.8	37693	52184	28623.4	51729.8	45286.8	Mitochondrial glutamate carrier 1 (Fragment) OS=Mus musculus OX=10090 GN=Slc25a22 PE=1 SV=1
Q9EPJ9	26	26	15689.6	31125.6	61876	33393.5	5405.04	40802.3	73864.3	33152.3	109357	80508.1	41782.7	48461.4	48110.1	43498.7	70190.1	46604	51071.5	50505.7	48658.6	49517.6	ADP-ribosylation factor GTPase-activating protein 1 OS=Mus musculus OX=10090 GN=Arfgap1 PE=1 SV=2
V9GXM1	26	26	15689.6	31125.6	61876	33393.5	5405.04	40802.3	73864.3	33152.3	109357	80508.1	41782.7	48461.4	48110.1	43498.7	70190.1	46604	51071.5	50505.7	48658.6	49517.6	ADP-ribosylation factor GTPase-activating protein 1 OS=Mus musculus OX=10090 GN=Arfgap1 PE=1 SV=1
V9GWV1	26	26	15689.6	31125.6	61876	33393.5	5405.04	40802.3	73864.3	33152.3	109357	80508.1	41782.7	48461.4	48110.1	43498.7	70190.1	46604	51071.5	50505.7	48658.6	49517.6	ADP-ribosylation factor GTPase-activating protein 1 OS=Mus musculus OX=10090 GN=Arfgap1 PE=1 SV=1
Q3TGS9	26	26	15689.6	31125.6	61876	33393.5	5405.04	40802.3	73864.3	33152.3	109357	80508.1	41782.7	48461.4	48110.1	43498.7	70190.1	46604	51071.5	50505.7	48658.6	49517.6	ADP-ribosylation factor GTPase-activating protein 1 OS=Mus musculus OX=10090 GN=Arfgap1 PE=1 SV=1
P63158	16	16	14086.3	29400.4	65930.9	46220.6	2807.88	33216.3	99890.3	16704.3	165459	103301	37512.9	45775.1	51263.1	60207.8	36463.1	37939.3	69066.8	25447.8	73621.4	63536.9	High mobility group protein B1 OS=Mus musculus OX=10090 GN=Hmgb1 PE=1 SV=2
A0A0J9YUZ4	16	16	14086.3	29400.4	65930.9	46220.6	2807.88	33216.3	99890.3	16704.3	165459	103301	37512.9	45775.1	51263.1	60207.8	36463.1	37939.3	69066.8	25447.8	73621.4	63536.9	High mobility group protein B1 (Fragment) OS=Mus musculus OX=10090 GN=Hmgb1 PE=1 SV=1
Q68FF6	40	40	23509.9	36606.5	61323.8	41925.1	5345.05	48668.9	74647.9	46289.7	102201	86687.1	62609	56995	47680.8	54612.3	69411.1	55589.4	51613.4	70519.8	45474.4	53318.1	ARF GTPase-activating protein GIT1 OS=Mus musculus OX=10090 GN=Git1 PE=1 SV=1
Q5F258	40	40	23509.9	36606.5	61323.8	41925.1	5345.05	48668.9	74647.9	46289.7	102201	86687.1	62609	56995	47680.8	54612.3	69411.1	55589.4	51613.4	70519.8	45474.4	53318.1	ARF GTPase-activating protein GIT1 OS=Mus musculus OX=10090 GN=Git1 PE=1 SV=1
E9PUD2	40	40	30432.3	51675	122283	63694.4	7952.98	85107.8	120925	65486	183805	144992	81044.1	80456.3	95078.7	82969.5	103278	97209.9	83610.8	99764.8	81784.8	89179.7	Dynamin-1-like protein OS=Mus musculus OX=10090 GN=Dnm1l PE=1 SV=1
Q9D1A2	30	30	21326.7	36407.9	62042.4	41205.2	2492.93	45340.9	81624.8	34733.7	127229	93105.2	56795	56685.7	48239.4	53674.5	32373.3	51788.1	56437.4	52914.8	56610.9	57265.8	Cytosolic non-specific dipeptidase OS=Mus musculus OX=10090 GN=Cndp2 PE=1 SV=1
P35700	18	18	62993.8	108252	196924	142698	8260.39	122720	238077	100281	328350	274119	167759	168546	153114	185882	107270	140170	164613	152773	146101	168602	Peroxiredoxin-1 OS=Mus musculus OX=10090 GN=Prdx1 PE=1 SV=1
A0A1L1SU07	4	4	4425.25	7953.25	23537.5	9816.25	1014.5	11433.8	17921.5	9330.5	31563	25777	11784.2	12382.8	18300.5	12786.5	13174	13059.2	12391	14214.2	14043.8	15854	Copine-4 (Fragment) OS=Mus musculus OX=10090 GN=Cpne4 PE=1 SV=1
A0A0J9YTX5	19	19	7744.68	14741.2	38603.3	20092.2	3324.68	21513.3	40971.7	16424	62794.3	50825.8	20624.6	22951.2	30014.8	26172	43174.5	24572.1	28328.6	25020.7	27940.1	31261	Dihydropyrimidinase-related protein 1 (Fragment) OS=Mus musculus OX=10090 GN=Crmp1 PE=1 SV=1
A0A0J9YUZ1	19	19	7744.68	14741.2	38603.3	20092.2	3324.68	21513.3	40971.7	16424	62794.3	50825.8	20624.6	22951.2	30014.8	26172	43174.5	24572.1	28328.6	25020.7	27940.1	31261	Dihydropyrimidinase-related protein 1 (Fragment) OS=Mus musculus OX=10090 GN=Crmp1 PE=1 SV=1
A0A1L1SRR7	5	5	5854	8710.8	19039.4	15974.8	1653.6	11580.8	37282.2	7137.6	58441	36393	15589.4	13562	14803.2	20808.8	21473.4	13227.2	25777.6	10873.4	26003	22384	Tropomodulin-2 (Fragment) OS=Mus musculus OX=10090 GN=Tmod2 PE=1 SV=1
E0CXD1	40	40	18921.4	37778.5	67270.6	44220.7	4131.35	48402.1	70632.1	39726.4	107586	89897.3	50389.4	58819.7	52304.6	57602.5	53649.9	55284.6	48836.8	60521	47870.6	55292.6	Dynamin-like 120 kDa protein, mitochondrial OS=Mus musculus OX=10090 GN=Opa1 PE=1 SV=1
B1AQZ0	32	32	27147	48494.5	100147	54116.6	7914.38	64574.5	105592	50528.8	158085	107985	72295	75504.5	77867.3	70493.2	102777	73756.8	73009.2	76978	70340.4	66417.9	Septin 8 OS=Mus musculus OX=10090 GN=Sept8 PE=1 SV=1
A0A0N4SW56	19	19	12492.6	24881.5	48280.7	33966.8	1597.53	30615.8	49646.3	25209.9	74923.8	69133.5	33268.6	38739.5	37539.3	44245.5	20745.4	34969.2	34326.5	38405.7	33337.3	42521.4	Cytosolic 10-formyltetrahydrofolate dehydrogenase OS=Mus musculus OX=10090 GN=Aldh1l1 PE=1 SV=1
P23198	11	11	30609.6	54133.7	120818	64831.3	9322.55	63766.2	139102	43957.1	232731	153736	81516.3	84284.4	93939.8	84450.6	121063	72833.4	96178.7	66966.3	103554	94557.9	Chromobox protein homolog 3 OS=Mus musculus OX=10090 GN=Cbx3 PE=1 SV=2
Q9DCC5	11	11	30609.6	54133.7	120818	64831.3	9322.55	63766.2	139102	43957.1	232731	153736	81516.3	84284.4	93939.8	84450.6	121063	72833.4	96178.7	66966.3	103554	94557.9	Cbx3 protein OS=Mus musculus OX=10090 GN=Cbx3 PE=1 SV=1
P61205	7	7	79572	119644	183439	185237	5610.71	167369	244815	105734	372102	320639	211908	186283	142629	241295	72861.3	191169	169272	161081	165569	197215	ADP-ribosylation factor 3 OS=Mus musculus OX=10090 GN=Arf3 PE=2 SV=2
A0A1W2P7H2	5	5	40814.2	79671.6	136395	111057	21706	116137	201775	152478	232688	203968	108692	124046	106051	144665	281877	132651	139513	232294	103535	125454	Mitochondrial import inner membrane translocase subunit Tim13 OS=Mus musculus OX=10090 GN=Timm13 PE=1 SV=1
Q8VDQ8	17	17	19018.2	29363.9	61429.2	36707.3	4905.53	42770.8	71880	29873.8	111152	78874.7	50647.2	45718.4	47762.8	47815.5	63703.3	48852.5	49699.5	45511	49457.2	48512.9	NAD-dependent protein deacetylase sirtuin-2 OS=Mus musculus OX=10090 GN=Sirt2 PE=1 SV=2
P68033	247	247	125975	241985	562866	278204	39955.9	372520	517097	236714	878634	611812	335484	376764	437647	362395	518872	425493	357536	360623	390953	376307	Actin, alpha cardiac muscle 1 OS=Mus musculus OX=10090 GN=Actc1 PE=1 SV=1
P68134	247	247	125975	241985	562866	278204	39955.9	372520	517097	236714	878634	611812	335484	376764	437647	362395	518872	425493	357536	360623	390953	376307	Actin, alpha skeletal muscle OS=Mus musculus OX=10090 GN=Acta1 PE=1 SV=1
P62852	5	5	116588	181149	309506	191120	19218.8	165633	318747	184422	451594	288557	310486	282044	240650	248957	249577	189186	220391	280958	200939	177482	40S ribosomal protein S25 OS=Mus musculus OX=10090 GN=Rps25 PE=1 SV=1
A0A1L1SQA8	5	5	116588	181149	309506	191120	19218.8	165633	318747	184422	451594	288557	310486	282044	240650	248957	249577	189186	220391	280958	200939	177482	40S ribosomal protein S25 OS=Mus musculus OX=10090 GN=Rps25 PE=1 SV=1
A0A0G2JDL9	7	7	41739.4	61671	146437	99568.7	6583.57	89216.6	171920	68297.4	261375	186416	111156	96019.7	113859	129701	85494.7	101903	118870	104048	116300	114659	MCG10748, isoform CRA_b OS=Mus musculus OX=10090 GN=Rap1a PE=1 SV=1
P58281	54	54	22072.8	40911.9	80174.1	49165.9	4750.3	58366.2	76173.8	49225.8	119362	100924	58781.9	63698.3	62337.5	64044.3	61687.6	66665.6	52668.4	74992.9	53110.3	62074.9	Dynamin-like 120 kDa protein, mitochondrial OS=Mus musculus OX=10090 GN=Opa1 PE=1 SV=1
H7BX01	54	54	22072.8	40911.9	80174.1	49165.9	4750.3	58366.2	76173.8	49225.8	119362	100924	58781.9	63698.3	62337.5	64044.3	61687.6	66665.6	52668.4	74992.9	53110.3	62074.9	Dynamin-like 120 kDa protein, mitochondrial OS=Mus musculus OX=10090 GN=Opa1 PE=1 SV=1
P11352	9	9	9156.78	17177.7	34488.4	17191.2	3181.67	25356.4	41634.7	19908.1	62214.4	44301.7	24385	26744.8	26815.4	22393.3	41317.2	28961.9	28786.9	30328.8	27682.3	27248.2	Glutathione peroxidase 1 OS=Mus musculus OX=10090 GN=Gpx1 PE=1 SV=2
Q9QXT0	10	10	22302.2	35953.5	64275	37890.7	7860.1	61861.5	57913.8	57253.4	93806.1	73997.9	59392.6	55978.3	49975.5	49357	102072	70657.9	40042.9	87222.6	41739.1	45513.3	Protein canopy homolog 2 OS=Mus musculus OX=10090 GN=Cnpy2 PE=1 SV=1
A0A0J9YU24	5	5	20243.4	34087.2	78833.8	38124.4	4951.2	46841.6	73687.4	36584.4	122970	87638.8	53910	53072.6	61295.4	49661.6	64296.4	53502.4	50949.4	55734.2	54715.4	53903.4	Acylglycerol kinase, mitochondrial OS=Mus musculus OX=10090 GN=Agk PE=1 SV=1
G3UWW2	2	2	959	1351	2868	2270.5	309.5	1406.5	2545	2335	4015.5	3111.5	2553.5	2103	2229.5	2957.5	4019	1606.5	1759.5	3557	1786	1913.5	Apolipoprotein E OS=Mus musculus OX=10090 GN=Apoe PE=4 SV=1
E9QPD7	54	54	28475.8	52917.3	98627.5	63273.8	5918.92	75761.2	85641.6	62822.8	145207	124685	75833.8	82390.7	76685.7	82421.6	76863.5	86534.2	59214.7	95707.5	64610.1	76689.6	Pyruvate carboxylase OS=Mus musculus OX=10090 GN=Pcx PE=1 SV=1
G5E8R3	54	54	28475.8	52917.3	98627.5	63273.8	5918.92	75761.2	85641.6	62822.8	145207	124685	75833.8	82390.7	76685.7	82421.6	76863.5	86534.2	59214.7	95707.5	64610.1	76689.6	Pyruvate carboxylase OS=Mus musculus OX=10090 GN=Pcx PE=1 SV=1
Q9D7X3	8	8	29340.6	57933.1	88048.6	70721.1	6966.86	81907.9	93920.7	77655.4	159023	135613	78136.7	90200.3	68460.1	92122.9	90472.1	93554.9	64939.1	118304	70757.9	83410.7	Dual specificity protein phosphatase 3 OS=Mus musculus OX=10090 GN=Dusp3 PE=1 SV=1
B1AQF4	8	8	29340.6	57933.1	88048.6	70721.1	6966.86	81907.9	93920.7	77655.4	159023	135613	78136.7	90200.3	68460.1	92122.9	90472.1	93554.9	64939.1	118304	70757.9	83410.7	Dual specificity protein phosphatase OS=Mus musculus OX=10090 GN=Dusp3 PE=1 SV=1
Q8CFV7	13	13	9774.46	16589.9	31155.9	17290.5	3080.92	22563.6	30396.3	19143.4	48184.8	38851.3	26030.1	25829.8	24224.3	22522.5	40008.8	25771.9	21016.4	29163.5	21439.5	23895.9	C2cd2l protein (Fragment) OS=Mus musculus OX=10090 GN=C2cd2l PE=1 SV=1
P35278	11	11	10125.5	16137.1	36643.6	20808.9	1877.73	18725.2	35215.4	13678	59219.4	43981.4	26964.6	25124.5	28491.2	27105.8	24384.2	21387.5	24348.5	20837.5	26349.6	27051.2	Ras-related protein Rab-5C OS=Mus musculus OX=10090 GN=Rab5c PE=1 SV=2
D6REG4	14	14	38763.4	53923.8	117252	68802.5	8246.79	91480.1	132116	65598.8	200277	163652	103231	83957.7	91166.4	89623.4	107094	104488	91348.7	99936.5	89113.9	100657	Glyoxylate reductase/hydroxypyruvate reductase OS=Mus musculus OX=10090 GN=Grhpr PE=1 SV=1
Q9CZC8	22	22	46119.1	88139.9	148061	90180.4	12143.5	102158	175818	82768.8	247772	205453	122820	137231	115122	117471	157697	116685	121566	126094	110247	126367	Secernin-1 OS=Mus musculus OX=10090 GN=Scrn1 PE=1 SV=1
Q62159	6	6	39225.5	73062	194020	102254	9769.17	96299.3	235398	58955.5	371226	256186	104462	113756	150857	133199	126863	109993	162760	89815.8	165179	157572	Rho-related GTP-binding protein RhoC OS=Mus musculus OX=10090 GN=Rhoc PE=1 SV=2
H3BL56	6	6	39225.5	73062	194020	102254	9769.17	96299.3	235398	58955.5	371226	256186	104462	113756	150857	133199	126863	109993	162760	89815.8	165179	157572	Rho-related GTP-binding protein RhoC OS=Mus musculus OX=10090 GN=Rhoc PE=1 SV=1
Q9CR98	9	9	30877	56668.7	106164	72297.2	5729.11	76541.3	169910	53776.7	237756	164658	82228.4	88231.2	82545.4	94175.8	74398.6	87425.4	117480	81925.8	105790	101276	Protein FAM136A OS=Mus musculus OX=10090 GN=Fam136a PE=1 SV=1
A0A1W2P729	9	9	24177	39007.6	68841.8	40793.3	8343.33	67437.3	63099	62610.6	101884	79857.3	64385.3	60733.4	53526.3	53138	108347	77026.7	43628.1	95384	45333.3	49117.2	Protein canopy homolog 2 (Fragment) OS=Mus musculus OX=10090 GN=Cnpy2 PE=1 SV=1
D6RIJ2	5	5	18727.6	35034	67314	37560.4	3144.6	38735.8	69045.2	30408.8	107312	86035.8	49873.2	54546.6	52338.2	48926.6	40835.6	44244	47739.4	46326	47748.8	52917.6	Phenylalanine--tRNA ligase alpha subunit OS=Mus musculus OX=10090 GN=Farsa PE=1 SV=1
D3YWU0	29	29	20028.9	34902.8	71411.3	44893.2	3562.52	49037	91941.9	34838.4	128661	93083.3	53338.8	54342.4	55524.1	58478.6	46262.9	56009.7	63570.9	53074.2	57248.1	57252.3	Disks large homolog 2 OS=Mus musculus OX=10090 GN=Dlg2 PE=1 SV=1
E9PYA3	15	15	57702.9	98489.1	172669	103329	6226	91953	198432	70341.6	298265	188448	153669	153345	134255	134599	80851.3	105029	137202	107162	132714	115908	Hydroxyacylglutathione hydrolase, mitochondrial (Fragment) OS=Mus musculus OX=10090 GN=Hagh PE=1 SV=1
B1AXY0	7	7	18076.6	29287.9	51055.4	25407.1	4551.43	30985.1	44484.7	30636.4	59350.3	46708.7	48139.4	45600	39696.7	33095.6	59104.9	35390.9	30757.4	46672.9	26407.7	28728.7	DnaJ homolog subfamily A member 1 (Fragment) OS=Mus musculus OX=10090 GN=Dnaja1 PE=1 SV=1
B1AXY1	7	7	18076.6	29287.9	51055.4	25407.1	4551.43	30985.1	44484.7	30636.4	59350.3	46708.7	48139.4	45600	39696.7	33095.6	59104.9	35390.9	30757.4	46672.9	26407.7	28728.7	DnaJ homolog subfamily A member 1 (Fragment) OS=Mus musculus OX=10090 GN=Dnaja1 PE=1 SV=1
A0A2R8VHR7	17	17	50152.1	50058.8	111936	77157.5	4539.71	74392.8	117083	57642.9	178647	145352	133560	77939.9	87033.4	100507	58952.9	84971.2	80954.2	87816.2	79489.4	89401.1	Septin 3 (Fragment) OS=Mus musculus OX=10090 GN=Sept3 PE=1 SV=1
A0A338P6G0	6	6	17278.3	28082.5	42444.2	29088.3	1362.83	40958.3	52791.5	29480.2	80321.8	59129.7	46013.7	43723.2	33001	37890.8	17697.7	46782.2	36501.2	44911.3	35739	36368.5	Omega-amidase NIT2 OS=Mus musculus OX=10090 GN=Nit2 PE=1 SV=1
P62281	11	11	50947	83255.7	162537	113681	7927.45	91503.6	217495	63943.2	334105	196032	135677	129627	126377	148083	102947	104515	150382	97414.4	148661	120573	40S ribosomal protein S11 OS=Mus musculus OX=10090 GN=Rps11 PE=1 SV=3
A0A2R8VHK1	19	19	22457.5	36295.4	98738.3	42282.2	11788.8	72061.5	71245.7	63545.7	105991	104492	59806.3	56510.7	76771.7	55077.5	153091	82308.5	49261.1	96808.7	47160.7	64269.9	Cytochrome c1, heme protein, mitochondrial (Fragment) OS=Mus musculus OX=10090 GN=Cyc1 PE=1 SV=1
H3BKU7	8	8	11823.8	19468.4	38427	22899.5	1895.88	23649	45533	16625.6	72069.5	47613.9	31487.5	30311.2	29877.6	29829	24619.9	27011.6	31482.4	25328.1	32067.4	29285.4	Neuronal growth regulator 1 (Fragment) OS=Mus musculus OX=10090 GN=Negr1 PE=1 SV=1
Q8BKZ9	26	26	29386.3	50843.9	104188	62406	6637.04	69544.1	116086	51929.6	168542	138632	78258.6	79162.4	81008.8	81291.3	86189.1	79433.1	80265	79112	74993	85268	Pyruvate dehydrogenase protein X component, mitochondrial OS=Mus musculus OX=10090 GN=Pdhx PE=1 SV=1
Q3TRR2	3	3	38637	56244.3	101925	60439.3	9102	79316.7	100081	91371	149017	124959	102894	87570.7	79249.7	78729.3	118199	90595.7	69198.3	139200	66305.7	76858.3	Dynactin subunit 4 OS=Mus musculus OX=10090 GN=Dctn4 PE=1 SV=1
A0A1Y7VKT5	4	4	28614	76906.8	144082	61247.8	18207.5	147601	113432	124052	187182	151498	76201.8	119742	112028	79782.5	236444	168590	78429.8	188987	83287.5	93181.5	Eukaryotic translation initiation factor 5 (Fragment) OS=Mus musculus OX=10090 GN=Eif5 PE=1 SV=1
A0A2I3BQP6	48	48	64329.1	129437	350441	171437	19401.5	221553	337702	140900	550918	422500	171315	201531	272479	223318	251950	253059	233497	214655	245133	259867	Calcium/calmodulin-dependent protein kinase type II subunit gamma OS=Mus musculus OX=10090 GN=Camk2g PE=1 SV=1
Q9DC69	16	16	24251.2	53782.8	104096	72555.5	4439.44	80865.7	96857.4	56717.1	161642	138513	64583.1	83738.1	80937.8	94512.3	57650.8	92364.6	66969.6	86405.6	71923	85194.5	NADH dehydrogenase [ubiquinone] 1 alpha subcomplex subunit 9, mitochondrial OS=Mus musculus OX=10090 GN=Ndufa9 PE=1 SV=2
A0A0R3P9C8	16	16	24251.2	53782.8	104096	72555.5	4439.44	80865.7	96857.4	56717.1	161642	138513	64583.1	83738.1	80937.8	94512.3	57650.8	92364.6	66969.6	86405.6	71923	85194.5	NADH dehydrogenase [ubiquinone] 1 alpha subcomplex subunit 9, mitochondrial OS=Mus musculus OX=10090 GN=Ndufa9 PE=1 SV=1
A0A1B0GX15	14	14	23454.2	44224.2	78294.9	58812.6	3355.43	61272.2	84038.6	49816.7	151892	116975	62460.6	68855.6	60876.4	76610.4	43573.6	69985.1	58106.4	75893.2	67584.9	71947.5	Apolipoprotein E (Fragment) OS=Mus musculus OX=10090 GN=Apoe PE=1 SV=1
G3UWN5	14	14	23454.2	44224.2	78294.9	58812.6	3355.43	61272.2	84038.6	49816.7	151892	116975	62460.6	68855.6	60876.4	76610.4	43573.6	69985.1	58106.4	75893.2	67584.9	71947.5	Apolipoprotein E (Fragment) OS=Mus musculus OX=10090 GN=Apoe PE=1 SV=1
P68037	11	11	15042.3	22751.1	46402.4	31596.5	1209.36	24747.3	60453.6	19942.9	95340.4	61154.1	40058.9	35422.6	36079.1	41158	15704.7	28266.1	41799	30382	42421.6	37613.6	Ubiquitin-conjugating enzyme E2 L3 OS=Mus musculus OX=10090 GN=Ube2l3 PE=1 SV=1
Q3UZP4	2	2	40013	83708.5	179630	103397	6275	145802	249794	113897	343776	255098	106558	130332	139668	134687	81487.5	166534	172715	173516	152964	156903	Small VCP/p97-interacting protein OS=Mus musculus OX=10090 GN=Svip PE=3 SV=1
F6Q609	23	23	34372.2	60267	115035	71984	9378.65	79438	121501	67954.8	189725	146695	91536.5	93833.8	89442.7	93767.8	121792	90733.9	84008.7	103526	84418.8	90227.1	T-complex protein 1 subunit gamma (Fragment) OS=Mus musculus OX=10090 GN=Cct3 PE=1 SV=8
Q9Z2U0	17	17	38899.2	71011.9	134267	94365.6	7384.94	105780	190061	79578.4	267942	216142	103592	110564	104396	122923	95901.5	120822	131414	121234	119222	132942	Proteasome subunit alpha type-7 OS=Mus musculus OX=10090 GN=Psma7 PE=1 SV=1
A0A338P7D7	17	17	38899.2	71011.9	134267	94365.6	7384.94	105780	190061	79578.4	267942	216142	103592	110564	104396	122923	95901.5	120822	131414	121234	119222	132942	Proteasome subunit alpha type OS=Mus musculus OX=10090 GN=Psma7 PE=1 SV=1
Q8BKP1	7	7	16399.6	28598	48938.7	35491.7	1172.86	41041.4	64875.9	30046.3	99507.7	78694.1	43673.3	44526	38051	46231.9	15230.4	46877.3	44856.6	45773.7	44276	48402	Tumor protein D52-like 2, isoform CRA_d OS=Mus musculus OX=10090 GN=Tpd52l2 PE=1 SV=1
D3YYR8	12	12	29780.7	45515.7	90042	65589.8	3441.5	57012.2	131590	43156.2	176175	123156	79308.7	70866.3	70010.1	85438.5	44691.3	65119	90985.2	65746.2	78389.7	75749.1	Transferrin (Fragment) OS=Mus musculus OX=10090 GN=Trf PE=1 SV=1
A0A0G2JGR9	10	10	26429.4	44729	73165.7	52135	2585.2	57081.1	90178.6	45961.1	138090	85446.9	70383.9	69641.8	56888.2	67911.9	33571.2	65197.8	62351.8	70019.4	61443.5	52555.3	Serine/threonine-protein kinase DCLK1 (Fragment) OS=Mus musculus OX=10090 GN=Dclk1 PE=1 SV=1
A0A286YCT6	10	10	15413.4	22553.6	51912	30981.5	3210.2	36854.5	81119	24405.8	112615	85757.1	41046.9	35115	40362.8	40356.8	41687.5	42094.9	56087.6	37180.8	50108.1	52746.1	Band 4.1-like protein 3 (Fragment) OS=Mus musculus OX=10090 GN=Epb41l3 PE=1 SV=1
A0A494BAH5	6	6	43189.8	78828.5	154014	91711	5226.67	92259.5	204959	72815.3	307820	200549	115019	122734	119751	119465	67874	105379	141714	110931	136966	123351	Prefoldin subunit 1 (Fragment) OS=Mus musculus OX=10090 GN=Pfdn1 PE=1 SV=1
F6Q8V7	6	6	21229.3	24726.8	77617	35459	5709.83	44210.5	95337.7	33219.7	119958	76716.2	56535.3	38498.5	60349.3	46189.3	74148.3	50497	65919	50608.5	53375.5	47185.3	Prohibitin (Fragment) OS=Mus musculus OX=10090 GN=Phb2 PE=1 SV=1
O88531	16	16	27693.4	40377.3	74911.4	49618.3	2847.06	45612.7	90462.8	38598.1	146894	96845	73750.2	62866.1	58245.7	64633.7	36971.9	52098.4	62548.3	58802.1	65361	59566	Palmitoyl-protein thioesterase 1 OS=Mus musculus OX=10090 GN=Ppt1 PE=1 SV=2
Q64152	8	8	15131.4	19400.1	31950.5	22179.2	693.75	22701.6	44140.9	18550.9	60441.2	47609.6	40296.1	30205.1	24842	28890.9	9008.88	25929.5	30519.9	28261.1	26893.2	29282.9	Transcription factor BTF3 OS=Mus musculus OX=10090 GN=Btf3 PE=1 SV=3
F7ALS6	21	21	35393.3	53610.9	119980	63461.4	10686.5	89371.9	94044.9	68197.4	150850	120703	94255.7	83470.5	93287.9	82666.1	138776	102081	65025	103895	67120.9	74240.2	Aspartate aminotransferase, cytoplasmic (Fragment) OS=Mus musculus OX=10090 GN=Got1 PE=1 SV=1
Q9QYC0	40	40	15424.4	26511.8	51947.5	31080.8	3856.45	37136	61176.1	24385.8	93189.9	70261	41076.4	41277.8	40390.4	40486.3	50080	42416.4	42298.4	37150.3	41464.9	43215	Alpha-adducin OS=Mus musculus OX=10090 GN=Add1 PE=1 SV=2
F8WHZ9	40	40	15424.4	26511.8	51947.5	31080.8	3856.45	37136	61176.1	24385.8	93189.9	70261	41076.4	41277.8	40390.4	40486.3	50080	42416.4	42298.4	37150.3	41464.9	43215	Alpha-adducin OS=Mus musculus OX=10090 GN=Add1 PE=1 SV=1
F8WGR0	40	40	15424.4	26511.8	51947.5	31080.8	3856.45	37136	61176.1	24385.8	93189.9	70261	41076.4	41277.8	40390.4	40486.3	50080	42416.4	42298.4	37150.3	41464.9	43215	Alpha-adducin OS=Mus musculus OX=10090 GN=Add1 PE=1 SV=1
O08917	29	29	16446.1	37384.6	71056.4	46607.5	5859.41	48320.6	84701.2	37966.9	114477	94579.2	43797.4	58206.5	55248.3	60711.7	76090.8	55191.5	58564.5	57840.5	50936.6	58172.3	Flotillin-1 OS=Mus musculus OX=10090 GN=Flot1 PE=1 SV=1
G3UYU4	29	29	16446.1	37384.6	71056.4	46607.5	5859.41	48320.6	84701.2	37966.9	114477	94579.2	43797.4	58206.5	55248.3	60711.7	76090.8	55191.5	58564.5	57840.5	50936.6	58172.3	Flotillin OS=Mus musculus OX=10090 GN=Flot1 PE=1 SV=1
A2AC24	8	8	8141.25	10934.5	17700.4	12060.5	1392.75	18510	17098.4	17034.8	25179.2	21185.5	21680.6	17024.1	13762.1	15709.9	18086.1	21141.6	11821.9	25951.2	11203.1	13029.9	WD repeat-containing protein 13 (Fragment) OS=Mus musculus OX=10090 GN=Wdr13 PE=1 SV=8
A0A571BDG9	7	7	16672	30236.4	78088	38989.9	6774.14	64601.1	107710	50206.7	154801	117887	44399	47076.9	60715.6	50788.7	87969.4	73787.1	74473.6	76487.3	68879.1	72508.4	Ankyrin-2 (Fragment) OS=Mus musculus OX=10090 GN=Ank2 PE=1 SV=1
A0A0U1RPR1	5	5	29272.6	53010.6	69012	62142	2694.8	55188	93259	41970.4	161711	124857	77955.4	82536	53658.6	80947.4	34994.6	63035.6	64481.6	63939.6	71953.8	76795.2	Isocitrate dehydrogenase 2 (NADP+), mitochondrial, isoform CRA_a OS=Mus musculus OX=10090 GN=Idh2 PE=1 SV=1
E9Q3Q7	2	2	4214	11542	19327	12200	1914	13234.5	24046.5	11276	28710	29555	11222	17970	15027	15891.5	24854.5	15116	16626	17178	12774	18178	S-phase kinase-associated protein 1A OS=Mus musculus OX=10090 GN=Skp1a PE=1 SV=1
Q60931	25	25	20116.5	40185.7	72307.9	54556	3453.44	58528.5	106247	45909.7	167841	126381	53572	62567.7	56221.2	71065.5	44846.5	66851	73461.6	69941	74681.4	77732.5	Voltage-dependent anion-selective channel protein 3 OS=Mus musculus OX=10090 GN=Vdac3 PE=1 SV=1
J3QMG3	25	25	20116.5	40185.7	72307.9	54556	3453.44	58528.5	106247	45909.7	167841	126381	53572	62567.7	56221.2	71065.5	44846.5	66851	73461.6	69941	74681.4	77732.5	Voltage-dependent anion-selective channel protein 3 OS=Mus musculus OX=10090 GN=Vdac3 PE=1 SV=1
D3YZ68	14	14	22603.9	36641.1	75950.7	58597	5176.71	48565.6	117047	36748.4	191468	128107	60196.1	57049	59053.8	76329.6	67225.2	55471.3	80929.4	55984.1	85194.6	78794.2	Elongation factor 1-alpha 1 (Fragment) OS=Mus musculus OX=10090 GN=Eef1a1 PE=1 SV=1
Q9D1E6	8	8	12597.5	22594.2	40328.6	22914.5	605.62	23429.1	53231.5	21812.8	69618.5	45766.8	33548	35178.2	31356.2	29848.5	7864.62	26760.5	36805.2	33230.4	30976.6	28149.1	Tubulin-folding cofactor B OS=Mus musculus OX=10090 GN=Tbcb PE=1 SV=2
Q3V2Y9	5	5	27020.8	56293.8	84905.4	68448.6	7204.4	84823.4	94110.8	78759.2	163004	136748	71959	87648	66016.2	89162.6	93556.8	96885	65070.6	119986	72529	84109.2	Dual-specificity protein phosphatase 3 OS=Mus musculus OX=10090 GN=Dusp3 PE=1 SV=1
D3Z027	11	11	22465.5	36680.6	77097.3	40193.8	7106.64	53499.7	78629.4	43018.6	111462	69886.4	59827.7	57110.4	59945	52357	92287.3	61107.1	54366.2	65536.4	49594.9	42984.6	Heat shock protein 105 kDa (Fragment) OS=Mus musculus OX=10090 GN=Hsph1 PE=1 SV=1
Q9WUM4	24	24	34351.1	57047.2	109497	69243.1	7944.46	74965.5	154319	50703.6	220225	172231	91480.2	88820.8	85137.4	90197.4	103167	85625.4	106700	77244.4	97989.9	105934	Coronin-1C OS=Mus musculus OX=10090 GN=Coro1c PE=1 SV=2
P54775	16	16	16407.4	29003.9	49595.1	34640.6	2626.75	31625.2	54994.1	26887.6	87887.1	69485.5	43694.2	45157.9	38561.3	45123.3	34111	36121.9	38024.1	40961.8	39105.3	42737.9	26S proteasome regulatory subunit 6B OS=Mus musculus OX=10090 GN=Psmc4 PE=1 SV=2
A0A140LIZ5	16	16	16407.4	29003.9	49595.1	34640.6	2626.75	31625.2	54994.1	26887.6	87887.1	69485.5	43694.2	45157.9	38561.3	45123.3	34111	36121.9	38024.1	40961.8	39105.3	42737.9	26S proteasome regulatory subunit 6B OS=Mus musculus OX=10090 GN=Psmc4 PE=1 SV=1
S4R1I1	30	30	31517.2	57755.7	132753	82888.2	8746.43	99322.8	178587	62896.9	260854	188088	83933.3	89923.8	103219	107972	113582	113446	123480	95820.3	116068	115687	Ankyrin-2 OS=Mus musculus OX=10090 GN=Ank2 PE=1 SV=1
Q99L13	11	11	25671.2	50050.6	92736.9	58007.8	4439.82	58277.4	108899	42060	180368	127987	68364.6	77927.2	72105.6	75562.2	57655.6	66564.2	75295.9	64076.3	80255.2	78720.6	3-hydroxyisobutyrate dehydrogenase, mitochondrial OS=Mus musculus OX=10090 GN=Hibadh PE=1 SV=1
O35381	11	11	64438.8	111954	246644	121477	9122.82	107419	252741	63765	328629	242149	171607	174310	191774	158238	118470	122693	174752	97142.6	146225	148938	Acidic leucine-rich nuclear phosphoprotein 32 family member A OS=Mus musculus OX=10090 GN=Anp32a PE=1 SV=1
D3Z7M9	11	11	64438.8	111954	246644	121477	9122.82	107419	252741	63765	328629	242149	171607	174310	191774	158238	118470	122693	174752	97142.6	146225	148938	Acidic leucine-rich nuclear phosphoprotein 32 family member A OS=Mus musculus OX=10090 GN=Anp32a PE=1 SV=1
A0A0A6YWK7	4	4	4736.75	16344	29593	10361.5	3807	26481	18264.2	23882	26601.5	31694	12614.2	25446.8	23009	13496.8	49438	30246.2	12628	36382.8	11835.8	19493.5	Immunoglobulin superfamily member 8 (Fragment) OS=Mus musculus OX=10090 GN=Igsf8 PE=1 SV=1
D3Z5R4	13	13	39639	73179.9	122168	79136	6056.46	68871.7	150806	51571	201897	150949	105563	113939	94989.1	103084	78649.6	78665	104272	78565.9	89834.6	92843.7	WAS/WASL-interacting protein family member 3 OS=Mus musculus OX=10090 GN=Wipf3 PE=1 SV=1
Q80Y14	7	7	3516.57	6743	14296.3	8516.43	443.14	9947.57	16343.4	6639	24647.1	16558.6	9364.71	10498.4	11115.3	11093.3	5754.57	11361.7	11300	10113.7	10966.4	10184.1	Glutaredoxin-related protein 5, mitochondrial OS=Mus musculus OX=10090 GN=Glrx5 PE=1 SV=2
A0A1Y7VN70	7	7	3516.57	6743	14296.3	8516.43	443.14	9947.57	16343.4	6639	24647.1	16558.6	9364.71	10498.4	11115.3	11093.3	5754.57	11361.7	11300	10113.7	10966.4	10184.1	Glutaredoxin-related protein 5, mitochondrial OS=Mus musculus OX=10090 GN=Glrx5 PE=1 SV=1
F7CXG9	3	3	10507.7	16720	29989.3	16045	1827	23542.3	38106	19048.3	55285	49034	27982.7	26032.3	23317.3	20900	23725.3	26889.7	26347.3	29019	24599	30159	39S ribosomal protein L13, mitochondrial (Fragment) OS=Mus musculus OX=10090 GN=Mrpl13 PE=1 SV=1
Q9CWJ9	27	27	26554.3	40854.2	69519.4	42860.7	4835.33	51535.2	69462.5	55387.3	105579	90246	70716.5	63608.4	54053.1	55831	62791.9	58863.2	48027.9	84379.7	46977.6	55507.1	Bifunctional purine biosynthesis protein PURH OS=Mus musculus OX=10090 GN=Atic PE=1 SV=2
Q61699	60	60	47836.9	78123.6	172033	96761.8	8656.17	99410.3	168743	70979.5	249432	156118	127394	121636	133761	126044	112410	113546	116674	108134	110986	96022.9	Heat shock protein 105 kDa OS=Mus musculus OX=10090 GN=Hsph1 PE=1 SV=2
E9Q0U7	60	60	47836.9	78123.6	172033	96761.8	8656.17	99410.3	168743	70979.5	249432	156118	127394	121636	133761	126044	112410	113546	116674	108134	110986	96022.9	Heat shock protein 105 kDa OS=Mus musculus OX=10090 GN=Hsph1 PE=1 SV=1
P46096	28	28	44737.3	84006.2	177722	119351	7804.5	104685	218202	65578.6	318456	228394	119140	130795	138184	155470	101350	119571	150871	99905.6	141698	140478	Synaptotagmin-1 OS=Mus musculus OX=10090 GN=Syt1 PE=1 SV=1
Q810U3	77	77	21384.1	38282.4	71175.1	46451.5	4317.13	51262.5	89988.9	37336.4	131662	97764	56947.8	59604.4	55340.5	60508.5	56062.4	58551.8	62220.5	56880	58583.4	60131.2	Neurofascin OS=Mus musculus OX=10090 GN=Nfasc PE=1 SV=1
P80316	35	35	45591.8	76562.6	149329	102382	5877.69	78292.6	177642	60879.9	277470	179499	121415	119206	116108	133365	76328	89425.7	122826	92747.4	123461	110404	T-complex protein 1 subunit epsilon OS=Mus musculus OX=10090 GN=Cct5 PE=1 SV=1
Q6PHZ2	49	49	57363.6	117471	335664	163253	17691.1	207524	325838	124990	539635	407307	152765	182899	260989	212657	229738	237034	225294	190417	240113	250522	Calcium/calmodulin-dependent protein kinase type II subunit delta OS=Mus musculus OX=10090 GN=Camk2d PE=1 SV=1
E9Q1W0	49	49	57363.6	117471	335664	163253	17691.1	207524	325838	124990	539635	407307	152765	182899	260989	212657	229738	237034	225294	190417	240113	250522	Calcium/calmodulin-dependent protein kinase type II subunit delta OS=Mus musculus OX=10090 GN=Camk2d PE=1 SV=2
E9Q1T1	49	49	57363.6	117471	335664	163253	17691.1	207524	325838	124990	539635	407307	152765	182899	260989	212657	229738	237034	225294	190417	240113	250522	Calcium/calmodulin-dependent protein kinase type II subunit delta OS=Mus musculus OX=10090 GN=Camk2d PE=1 SV=1
A0A0G2JGS4	49	49	57363.6	117471	335664	163253	17691.1	207524	325838	124990	539635	407307	152765	182899	260989	212657	229738	237034	225294	190417	240113	250522	Calcium/calmodulin-dependent protein kinase type II subunit delta OS=Mus musculus OX=10090 GN=Camk2d PE=1 SV=1
Q9JLJ2	14	14	10932.8	21556.1	34998.5	24487.7	2210.36	25530	41060.6	23970.3	61586.5	55654.4	29114.7	33561.9	27211.9	31897.9	28703.7	29159.9	28390.1	36517.3	27402.6	34230.9	4-trimethylaminobutyraldehyde dehydrogenase OS=Mus musculus OX=10090 GN=Aldh9a1 PE=1 SV=1
Q3U367	14	14	10932.8	21556.1	34998.5	24487.7	2210.36	25530	41060.6	23970.3	61586.5	55654.4	29114.7	33561.9	27211.9	31897.9	28703.7	29159.9	28390.1	36517.3	27402.6	34230.9	4-trimethylaminobutyraldehyde dehydrogenase OS=Mus musculus OX=10090 GN=Aldh9a1 PE=1 SV=1
Q8BS97	17	17	33357.8	55165.3	108459	59118.2	7663.47	74584.6	95822.1	64427.6	154283	124050	88835.1	85890.7	84329.9	77008.6	99518.5	85190.4	66253.8	98152.3	68648.4	76298.8	Versican core protein OS=Mus musculus OX=10090 GN=Vcan PE=1 SV=1
F6WYN6	3	3	9318.33	15787.7	37829.3	23999.3	687	29621.3	30606.3	19894.3	50512	48512	24815.3	24580.7	29413.3	31262	8921.33	33833.3	21161.7	30307.7	22475	29838	Long-chain-fatty-acid--CoA ligase 6 (Fragment) OS=Mus musculus OX=10090 GN=Acsl6 PE=1 SV=1
G3UZ79	7	7	34699.9	51848.3	89231.9	66623.1	5732.29	75412.4	120331	61771.7	196367	118693	92409	80726.1	69380.1	86784.6	74439.9	86135.7	83200.6	94106.1	87374	73003.9	Sepiapterin reductase OS=Mus musculus OX=10090 GN=Spr PE=1 SV=1
Q8BKX1	34	34	34927	49793.6	90345.9	60858.9	5433.52	63519.5	104122	55402.4	155979	107419	93013.9	77527	70246.4	79275.9	70559.8	72551.8	71992.5	84402.7	69403.1	66069.7	Brain-specific angiogenesis inhibitor 1-associated protein 2 OS=Mus musculus OX=10090 GN=Baiap2 PE=1 SV=2
B1AZ46	34	34	34927	49793.6	90345.9	60858.9	5433.52	63519.5	104122	55402.4	155979	107419	93013.9	77527	70246.4	79275.9	70559.8	72551.8	71992.5	84402.7	69403.1	66069.7	Brain-specific angiogenesis inhibitor 1-associated protein 2 OS=Mus musculus OX=10090 GN=Baiap2 PE=1 SV=1
Q9QUP5	21	21	23280.1	41191.9	74031.1	48328.5	4015.19	49536.1	71749.7	39495.9	110847	95090.8	61997.1	64134.6	57561.1	62953.5	52141.4	56579.8	49609.5	60169.9	49321.6	58487	Hyaluronan and proteoglycan link protein 1 OS=Mus musculus OX=10090 GN=Hapln1 PE=1 SV=1
D3Z1T4	26	26	31602.1	56714.1	78968.1	69640.4	3520.12	67642.6	97907.6	62427.7	156511	117356	84159.2	88302.1	61399.9	90714.9	45712.2	77261.3	67695.8	95105.4	69640	72181.4	Guanine nucleotide-binding protein G(I)/G(S)/G(T) subunit beta-2 (Fragment) OS=Mus musculus OX=10090 GN=Gnb2 PE=1 SV=1
A0A571BE55	7	7	7046.86	15617.7	28269.9	20298.6	717.57	19273	32346.9	10845.9	50238.1	36025.7	18766.1	24316	21980.3	26440.9	9318.29	22013.1	22365.1	16522.9	22353.3	22157.9	Electrogenic sodium bicarbonate cotransporter 1 (Fragment) OS=Mus musculus OX=10090 GN=Slc4a4 PE=1 SV=1
A0A087WR90	9	9	90951.7	165508	297580	217191	10583.6	186997	462022	145190	617696	461071	242214	257692	231378	282919	137439	213588	319456	221190	274847	283591	Abl interactor 2 (Fragment) OS=Mus musculus OX=10090 GN=Abi2 PE=1 SV=6
D3Z0T1	6	6	22918.8	43023.2	81369.3	39299.2	5541	50129.2	67239	37060.3	119071	94067.2	61034.8	66985.7	63267	51191.8	71956	57257.3	46490.5	56459.5	52980.8	57857.5	Alpha-adducin (Fragment) OS=Mus musculus OX=10090 GN=Add1 PE=1 SV=1
F7C9U3	4	4	17401	25250	53543.5	37533.8	2931.5	34921.2	56099.8	27366	87712	71852.5	46340.5	39313.5	41631.2	48892	38068.5	39886.8	38788.8	41690.8	39027.5	44194	Heterogeneous nuclear ribonucleoprotein M (Fragment) OS=Mus musculus OX=10090 GN=Hnrnpm PE=1 SV=1
A0A338P6H5	13	13	27385.5	50209.1	95558.7	59789.2	4669.77	65641.1	92748.9	47287.6	155349	114664	72930.1	78173.9	74299.4	77882.5	60641.8	74975.1	64129.1	72040.1	69122.9	70525.9	Disks large homolog 4 OS=Mus musculus OX=10090 GN=Dlg4 PE=1 SV=1
E9Q3Z8	13	13	27385.5	50209.1	95558.7	59789.2	4669.77	65641.1	92748.9	47287.6	155349	114664	72930.1	78173.9	74299.4	77882.5	60641.8	74975.1	64129.1	72040.1	69122.9	70525.9	Disks large homolog 4 (Fragment) OS=Mus musculus OX=10090 GN=Dlg4 PE=1 SV=2
B1AR31	13	13	27385.5	50209.1	95558.7	59789.2	4669.77	65641.1	92748.9	47287.6	155349	114664	72930.1	78173.9	74299.4	77882.5	60641.8	74975.1	64129.1	72040.1	69122.9	70525.9	Disks large homolog 4 (Fragment) OS=Mus musculus OX=10090 GN=Dlg4 PE=1 SV=2
A0A338P7H1	13	13	27385.5	50209.1	95558.7	59789.2	4669.77	65641.1	92748.9	47287.6	155349	114664	72930.1	78173.9	74299.4	77882.5	60641.8	74975.1	64129.1	72040.1	69122.9	70525.9	Disks large homolog 4 (Fragment) OS=Mus musculus OX=10090 GN=Dlg4 PE=1 SV=1
A0A338P713	13	13	27385.5	50209.1	95558.7	59789.2	4669.77	65641.1	92748.9	47287.6	155349	114664	72930.1	78173.9	74299.4	77882.5	60641.8	74975.1	64129.1	72040.1	69122.9	70525.9	Disks large homolog 4 (Fragment) OS=Mus musculus OX=10090 GN=Dlg4 PE=1 SV=1
A0A338P6L4	13	13	27385.5	50209.1	95558.7	59789.2	4669.77	65641.1	92748.9	47287.6	155349	114664	72930.1	78173.9	74299.4	77882.5	60641.8	74975.1	64129.1	72040.1	69122.9	70525.9	Disks large homolog 4 OS=Mus musculus OX=10090 GN=Dlg4 PE=1 SV=1
A0A1W2P6Q3	17	17	14830.9	26113.8	55637.1	39931.5	3033.18	33937.9	62456.1	30241.7	91019.2	65768.5	39495.8	40658.1	43259.2	52015.4	39389.1	38763.5	43183.6	46071.3	40498.9	40451.6	T-complex protein 1 subunit beta OS=Mus musculus OX=10090 GN=Cct2 PE=1 SV=1
A0A1B0GQY5	6	6	34774.3	66731.5	141580	75083.5	6746	75684.2	229477	60735.3	279606	172827	92607.5	103899	110083	97805.3	87604	86446.3	158667	92527.5	124412	106300	Pyridoxal phosphate homeostasis protein OS=Mus musculus OX=10090 GN=Plpbp PE=1 SV=1
D3YVF4	8	8	23768	46687.9	89920.6	53173.9	6730.88	59528	135792	47507.4	189121	117956	63296.2	72691.5	69915.9	69265.1	87407.5	67992.6	93890.1	72375	84150.1	72551	40S ribosomal protein S14 (Fragment) OS=Mus musculus OX=10090 GN=Rps14 PE=1 SV=1
D3Z7I1	8	8	23768	46687.9	89920.6	53173.9	6730.88	59528	135792	47507.4	189121	117956	63296.2	72691.5	69915.9	69265.1	87407.5	67992.6	93890.1	72375	84150.1	72551	40S ribosomal protein S14 (Fragment) OS=Mus musculus OX=10090 GN=Rps14 PE=1 SV=1
E9Q1V9	48	48	56557.6	115734	335295	162354	17666.2	208743	320655	125309	534574	407615	150619	180195	260702	211487	229416	238427	221710	190902	237861	250711	Calcium/calmodulin-dependent protein kinase type II subunit delta OS=Mus musculus OX=10090 GN=Camk2d PE=1 SV=2
Q8CCM0	43	43	63425.9	129936	375284	181883	19885.4	231007	363263	137435	601779	453495	168910	202307	291795	236926	258235	263857	251171	209376	267765	278931	Calcium/calmodulin-dependent protein kinase type II subunit delta OS=Mus musculus OX=10090 GN=Camk2d PE=1 SV=1
H3BKL5	13	13	32347.7	48433.5	87518.6	56463.6	4181.69	44966.7	101024	41281.5	148174	98216.9	86145	75409.3	68048.1	73550.6	54303.6	51360.6	69850.4	62890.2	65930.3	60409.8	3-ketoacyl-CoA thiolase A, peroxisomal OS=Mus musculus OX=10090 GN=Acaa1a PE=1 SV=1
A0A286YDL6	20	20	27808.8	55860.5	176976	62252	10723.9	104877	119303	79790.1	238285	177252	74057.2	86973.1	137604	81090.6	139262	119791	82489.4	121556	106026	109022	Calcium/calmodulin-dependent protein kinase type II subunit gamma (Fragment) OS=Mus musculus OX=10090 GN=Camk2g PE=1 SV=1
A0A0N4SVM0	10	10	54848.1	99617.3	178610	101197	12444.8	113293	138385	82574.3	234772	184329	146066	155101	138874	131821	161609	129403	95683	125798	104462	113374	F-actin-capping protein subunit alpha (Fragment) OS=Mus musculus OX=10090 GN=Capza2 PE=1 SV=1
E0CYP3	4	4	18482	27574.5	38016.2	24169	1107.25	29122.2	34188.8	26307	39982.5	43701.2	49219	42932.2	29558.5	31482.8	14378.8	33263	23638.8	40077.2	17790	26879	Protein phosphatase 1H OS=Mus musculus OX=10090 GN=Ppm1h PE=1 SV=1
P63323	9	9	35433.6	64476.1	136258	80126.7	8508.44	108330	222956	62865.1	289293	203552	94362.8	100387	105944	104375	110491	123734	154158	95771.9	128722	125198	40S ribosomal protein S12 OS=Mus musculus OX=10090 GN=Rps12 PE=1 SV=2
G3UZA4	8	8	26216.2	38422.9	62688.9	45757.6	4008	55096.6	80225.5	39971.9	98315.6	103879	69816.2	59823	48742.2	59604.8	52048	62931.1	55469.9	60895	43745.5	63892.1	Casein kinase II subunit beta (Fragment) OS=Mus musculus OX=10090 GN=Csnk2b PE=1 SV=8
G3UZX4	8	8	26216.2	38422.9	62688.9	45757.6	4008	55096.6	80225.5	39971.9	98315.6	103879	69816.2	59823	48742.2	59604.8	52048	62931.1	55469.9	60895	43745.5	63892.1	Casein kinase II subunit beta OS=Mus musculus OX=10090 GN=Csnk2b PE=1 SV=1
P63037	17	17	23144.5	34272.2	69381.4	36772.4	5509.88	41127	64490.7	35214.8	91233.6	62220.2	61635.9	53360.5	53945.8	47900.2	71551.6	46974.9	44590.2	53647.9	40594.5	38269.3	DnaJ homolog subfamily A member 1 OS=Mus musculus OX=10090 GN=Dnaja1 PE=1 SV=1
Q3TT81	24	24	17766.8	28357.6	43597.6	36279.8	1985.17	32907.5	55623.3	21034.2	86672.9	74808.2	47314.5	44151.8	33898	47258.5	25779.2	37586.6	38459.2	32044.2	38565.1	46011.8	Poly(rC)-binding protein 2 OS=Mus musculus OX=10090 GN=Pcbp2 PE=1 SV=1
P57759	19	19	35161	58633.8	105900	70184.1	5036	76699.9	139665	43537.3	208603	129929	93637.2	91291.1	82340.3	91423.2	65397.6	87606.4	96568.4	66326.7	92818.6	79914.9	Endoplasmic reticulum resident protein 29 OS=Mus musculus OX=10090 GN=Erp29 PE=1 SV=2
D3YWC5	8	8	14488.4	26070.9	55337.8	34914.2	3530.75	36657.1	88159.9	19949.4	144205	86968.6	38583.6	40591.2	43026.4	45479.8	45850.4	41869.4	60956	30391.6	64164.4	53491.1	Cullin-associated NEDD8-dissociated protein 1 (Fragment) OS=Mus musculus OX=10090 GN=Cand1 PE=1 SV=1
P00405	21	21	38435.8	61377.7	168887	83766	9208.86	125024	125428	71713.1	205729	183615	102358	95563.2	131314	109115	119587	142803	86724.5	109251	91539.7	112936	Cytochrome c oxidase subunit 2 OS=Mus musculus OX=10090 GN=Mtco2 PE=1 SV=1
S4R1M4	8	8	10086.2	16546.2	42759.1	24139.1	2642.5	21992.1	62022.6	17844.4	95760.8	59751.5	26860.4	25761.8	33246	31443.8	34315.5	25119	42884	27184.6	42608.6	36750.8	Ankyrin-2 (Fragment) OS=Mus musculus OX=10090 GN=Ank2 PE=1 SV=1
Q9CQ19	6	6	31149.2	42158.8	74837.7	32905.8	9349.67	48997.5	69144	59049	105106	84565.3	82953	65639.8	58188.3	42863.7	121416	55964.7	47807.7	89958	46767.2	52013	Myosin regulatory light polypeptide 9 OS=Mus musculus OX=10090 GN=Myl9 PE=1 SV=3
Q8BP67	12	12	38728.2	66254.9	135839	73563.4	4120	64096.5	157300	47368.6	237155	140605	103137	103157	105619	95825.2	53502.6	73210.9	108762	72163.7	105523	86481.3	60S ribosomal protein L24 OS=Mus musculus OX=10090 GN=Rpl24 PE=1 SV=2
Q6PEB6	8	8	10330.1	23154.5	59166	32992.4	3254.75	31895.4	67631.5	25425.5	108269	72276.4	27509.9	36050.5	46003.1	42976.2	42266.2	36430.6	46761.9	38734.1	48174.4	44454.5	MOB-like protein phocein OS=Mus musculus OX=10090 GN=Mob4 PE=1 SV=1
O55022	10	10	28301.8	50187	100061	59622.6	4354.4	59779.7	107299	40656.6	190462	127662	75370.3	78139.5	77799.9	77665.4	56546.4	68280.3	74189.5	61938.2	84746.9	78520.7	Membrane-associated progesterone receptor component 1 OS=Mus musculus OX=10090 GN=Pgrmc1 PE=1 SV=4
Q8C944	6	6	53210.8	90367.7	159220	108640	12059.2	107968	186589	90768.5	266324	192703	141706	140700	123798	141516	156602	123321	129013	138282	118502	118525	Protein kinase C epsilon type OS=Mus musculus OX=10090 GN=Prkce PE=1 SV=1
A0A140LJK3	1	1	0	12067	39225	10411	0	24093	22123	19068	50608	22697	NA	18788	30498	13561	NA	27519	15296	29049	22518	13960	Splicing factor U2AF 65 kDa subunit (Fragment) OS=Mus musculus OX=10090 GN=U2af2 PE=1 SV=1
H3BJY4	1	1	5660	4696	15113	8955	1495	18464	12508	17020	16050	18093	15073	7311	11750	11665	19414	21089	8648	25929	7141	11128	Diphosphoinositol polyphosphate phosphohydrolase 1 (Fragment) OS=Mus musculus OX=10090 GN=Nudt3 PE=1 SV=1
A0A2I3BQN9	1	1	5340	10451	11949	14950	0	11975	12921	6777	22060	19479	14221	16271	9290	19474	NA	13677	8933	10324	9815	11980	Putative deoxyribonuclease TATDN1 OS=Mus musculus OX=10090 GN=Tatdn1 PE=1 SV=1
A0A571BEU1	6	6	51690.5	104730	177859	125106	12502	135767	289602	98200.8	434116	297977	137657	163062	138291	162965	162352	155073	200239	149604	193162	183276	Tropomyosin alpha-4 chain OS=Mus musculus OX=10090 GN=Tpm4 PE=1 SV=1
Q61361	56	56	21245.8	34989.1	63284.7	39641	4428.24	45750.7	74801.1	36788.4	108860	84580	56579.4	54476.8	49205.5	51637.1	57505.2	52256.1	51719.3	56045.1	48437.5	52022.1	Brevican core protein OS=Mus musculus OX=10090 GN=Bcan PE=1 SV=2
Q62108	33	33	24704.4	44029.9	80639	54221	4394.06	57598.4	81166.4	45943	126434	100233	65789.9	68553.1	62698.9	70629.2	57061.4	65788.6	56120.6	69991.7	56257.1	61649.6	Disks large homolog 4 OS=Mus musculus OX=10090 GN=Dlg4 PE=1 SV=1
A0A338P6I6	33	33	24704.4	44029.9	80639	54221	4394.06	57598.4	81166.4	45943	126434	100233	65789.9	68553.1	62698.9	70629.2	57061.4	65788.6	56120.6	69991.7	56257.1	61649.6	Disks large homolog 4 OS=Mus musculus OX=10090 GN=Dlg4 PE=1 SV=1
A0A338P6E5	33	33	24704.4	44029.9	80639	54221	4394.06	57598.4	81166.4	45943	126434	100233	65789.9	68553.1	62698.9	70629.2	57061.4	65788.6	56120.6	69991.7	56257.1	61649.6	Disks large homolog 4 OS=Mus musculus OX=10090 GN=Dlg4 PE=1 SV=1
B7ZNL3	32	32	31261.4	61698.1	115676	85493.2	8601.25	75518.2	203533	52813.7	314926	182102	83252	96062.1	89941.5	111365	111697	86256.8	140729	80458.9	140128	112005	Tpm1 protein OS=Mus musculus OX=10090 GN=Tpm1 PE=1 SV=1
F8WID5	32	32	31261.4	61698.1	115676	85493.2	8601.25	75518.2	203533	52813.7	314926	182102	83252	96062.1	89941.5	111365	111697	86256.8	140729	80458.9	140128	112005	Tropomyosin alpha-1 chain OS=Mus musculus OX=10090 GN=Tpm1 PE=1 SV=1
E9Q0C3	23	23	23359	35319	71568.6	55627.5	3952.3	46591.2	91880.4	41884.6	142717	89850	62207.1	54990.4	55646.5	72461.3	51324.8	53216.1	63528.4	63809	63502.1	55263.5	Heat shock protein HSP 90-beta (Fragment) OS=Mus musculus OX=10090 GN=Hsp90ab1 PE=1 SV=1
Q91ZZ3	51	51	35139.9	69612.6	146907	104365	7729.67	104162	354188	54924	471130	296915	93580.9	108385	114224	135948	100378	118974	244896	83673.9	209631	182623	Beta-synuclein OS=Mus musculus OX=10090 GN=Sncb PE=1 SV=1
D3Z5X0	7	7	27544	46636.1	71395.6	56840	2312	46615.4	94607.7	52388.6	147470	113017	73352.3	72611	55512	74040.9	30023.7	53243.7	65414	79811.3	65616.9	69512.7	3&#039;(2&#039;),5&#039;-bisphosphate nucleotidase 1 (Fragment) OS=Mus musculus OX=10090 GN=Bpnt1 PE=1 SV=1
Q63844	16	16	24385	42331.9	81089.5	45105.4	5184	54292.8	74871.9	46231.2	120845	89247	64939.4	65909.4	63049.3	58755.1	67319.6	62013	51768.1	70430.7	53770.1	54892.6	Mitogen-activated protein kinase 3 OS=Mus musculus OX=10090 GN=Mapk3 PE=1 SV=5
A0A0U1RPX4	16	16	24385	42331.9	81089.5	45105.4	5184	54292.8	74871.9	46231.2	120845	89247	64939.4	65909.4	63049.3	58755.1	67319.6	62013	51768.1	70430.7	53770.1	54892.6	Mitogen-activated protein kinase (Fragment) OS=Mus musculus OX=10090 GN=Mapk3 PE=1 SV=1
Q61937	17	17	30129.2	46881.1	93025.9	53755	8586.88	57877.8	107521	46417.3	170732	111538	80236.9	72992.4	72330.2	70022.2	111510	66107.8	74342.9	70714.4	75967.7	68603	Nucleophosmin OS=Mus musculus OX=10090 GN=Npm1 PE=1 SV=1
Q61206	5	5	21594.8	32358.4	52994.8	30109.4	3369.2	50828	48170.6	39095.2	64021.8	74687.6	57509	50380.8	41204.6	39220.8	43752.4	58055.6	33306.2	59559.2	28486.4	45937.6	Platelet-activating factor acetylhydrolase IB subunit beta OS=Mus musculus OX=10090 GN=Pafah1b2 PE=1 SV=2
P62751	12	12	74368.8	126547	215430	157840	9844.25	130785	333826	84278.3	521920	313918	198052	197030	167503	205606	127838	149383	230817	128394	232230	193081	60S ribosomal protein L23a OS=Mus musculus OX=10090 GN=Rpl23a PE=1 SV=1
Q91XM9	41	41	21118.3	35187.5	74525.7	44463.2	5008.46	52243	89540	36828.8	125747	94024.8	56240.1	54785.7	57945.6	57918.4	65040.2	59671.6	61910.2	56106.6	55951.5	57831.4	Disks large homolog 2 OS=Mus musculus OX=10090 GN=Dlg2 PE=1 SV=2
A0A571BEK3	41	41	21118.3	35187.5	74525.7	44463.2	5008.46	52243	89540	36828.8	125747	94024.8	56240.1	54785.7	57945.6	57918.4	65040.2	59671.6	61910.2	56106.6	55951.5	57831.4	Disks large homolog 2 OS=Mus musculus OX=10090 GN=Dlg2 PE=1 SV=1
A0A338P6J0	41	41	21118.3	35187.5	74525.7	44463.2	5008.46	52243	89540	36828.8	125747	94024.8	56240.1	54785.7	57945.6	57918.4	65040.2	59671.6	61910.2	56106.6	55951.5	57831.4	Disks large homolog 2 OS=Mus musculus OX=10090 GN=Dlg2 PE=1 SV=1
A0A140LHL5	14	14	18474.2	27048.2	56263.1	33435.2	4828	38609.4	63603.1	29244.4	98506.5	68954.2	49198.4	42112.9	43745.9	43553.2	62696.5	44099.4	43976.6	44552.1	43830.6	42411.1	NAD-dependent protein deacetylase OS=Mus musculus OX=10090 GN=Sirt2 PE=1 SV=1
Q9CX34	12	12	10920	18911.8	35510.7	22388.9	1112.33	25317.3	43321.2	18563.7	63618.7	44066.8	29080.8	29444.8	27610.2	29163.8	14444.6	28917.1	29953.2	28280.6	28306.9	27103.7	Protein SGT1 homolog OS=Mus musculus OX=10090 GN=Sugt1 PE=1 SV=3
P45376	11	11	36018.7	62284.4	124318	75002.4	10225.3	87169.8	159582	79408.4	244721	172899	95921.3	96974.9	96660.6	97699.6	132786	99565.3	110339	120975	108890	106344	Aldo-keto reductase family 1 member B1 OS=Mus musculus OX=10090 GN=Akr1b1 PE=1 SV=3
A0A140LI77	6	6	23774.3	33343.5	63857.3	46753.8	3158.17	38890	65443.2	42001.3	101927	82304.7	63313	51914.7	49650.7	60902.3	41011.8	44419.8	45249	63986.8	45352.3	50622.8	40S ribosomal protein S3 OS=Mus musculus OX=10090 GN=Rps3 PE=1 SV=1
A0A2R8VHI3	6	6	41420.2	63666.5	79896.3	90561.2	2562.5	72123.8	127461	43485.7	197828	175412	110306	99127	62121.3	117967	33276.7	82379.7	88130.3	66248.2	88023.8	107890	Poly(rC)-binding protein 2 OS=Mus musculus OX=10090 GN=Pcbp2 PE=1 SV=1
A2A610	4	4	44766.2	98735	169821	131981	3214.25	107245	214910	65989.2	321686	202136	119217	153728	132041	171921	41740.5	122495	148595	100531	143136	124328	Guanine nucleotide-binding protein G(s) subunit alpha isoforms short OS=Mus musculus OX=10090 GN=Gnas PE=1 SV=1
P62737	233	233	132567	254600	592584	292737	42133.2	390596	545277	248310	926383	642784	353040	396406	460753	381326	547146	446140	377020	378290	412199	395357	Actin, aortic smooth muscle OS=Mus musculus OX=10090 GN=Acta2 PE=1 SV=1
P63268	233	233	132567	254600	592584	292737	42133.2	390596	545277	248310	926383	642784	353040	396406	460753	381326	547146	446140	377020	378290	412199	395357	Actin, gamma-enteric smooth muscle OS=Mus musculus OX=10090 GN=Actg2 PE=1 SV=1
Q8K0Z7	13	13	8918.08	15544.5	36397.2	16999.2	3127.92	20974.5	38576	19272.5	57306.9	44210.2	23749.4	24201.9	28299.6	22143.1	40619.2	23956.7	26672	29360.3	25498.5	27191.9	Translational activator of cytochrome c oxidase 1 OS=Mus musculus OX=10090 GN=Taco1 PE=1 SV=1
P57776	19	19	27176.3	42188.8	72702.3	42677.6	3697.11	48763.8	86243.4	37108.4	123829	88446.6	72373	65686.5	56527.9	55592.5	48010.8	55697.8	59630.9	56532.7	55097.9	54400.3	Elongation factor 1-delta OS=Mus musculus OX=10090 GN=Eef1d PE=1 SV=3
Q80T06	19	19	27176.3	42188.8	72702.3	42677.6	3697.11	48763.8	86243.4	37108.4	123829	88446.6	72373	65686.5	56527.9	55592.5	48010.8	55697.8	59630.9	56532.7	55097.9	54400.3	Elongation factor 1-delta OS=Mus musculus OX=10090 GN=Eef1d PE=1 SV=1
E9QN08	19	19	27176.3	42188.8	72702.3	42677.6	3697.11	48763.8	86243.4	37108.4	123829	88446.6	72373	65686.5	56527.9	55592.5	48010.8	55697.8	59630.9	56532.7	55097.9	54400.3	Elongation factor 1-delta (Fragment) OS=Mus musculus OX=10090 GN=Eef1d PE=1 SV=1
P67871	15	15	19802.1	32744.3	61676.9	38953	3336.73	44856.4	74107.9	31046.5	98804.8	87577.8	52734.6	50981.7	47955.4	50740.8	43330.9	51234.7	51239.9	47297.7	43963.2	53865.9	Casein kinase II subunit beta OS=Mus musculus OX=10090 GN=Csnk2b PE=1 SV=1
G3UZJ5	15	15	19802.1	32744.3	61676.9	38953	3336.73	44856.4	74107.9	31046.5	98804.8	87577.8	52734.6	50981.7	47955.4	50740.8	43330.9	51234.7	51239.9	47297.7	43963.2	53865.9	Casein kinase II subunit beta (Fragment) OS=Mus musculus OX=10090 GN=Csnk2b PE=1 SV=2
P63028	15	15	56084.4	116790	218050	145343	9268.13	131905	214985	91316.3	343695	285277	149358	181839	169540	189328	120357	150662	148647	139116	152928	175465	Translationally-controlled tumor protein OS=Mus musculus OX=10090 GN=Tpt1 PE=1 SV=1
P62270	11	11	49174.6	90378.6	168073	113595	9660.18	105781	194706	79483.4	320968	198801	130957	140717	130682	147971	125448	120823	134625	121089	142816	122276	40S ribosomal protein S18 OS=Mus musculus OX=10090 GN=Rps18 PE=1 SV=3
S4R1N6	11	11	49174.6	90378.6	168073	113595	9660.18	105781	194706	79483.4	320968	198801	130957	140717	130682	147971	125448	120823	134625	121089	142816	122276	40S ribosomal protein S18 OS=Mus musculus OX=10090 GN=Rps18 PE=3 SV=1
F6YVP7	11	11	49174.6	90378.6	168073	113595	9660.18	105781	194706	79483.4	320968	198801	130957	140717	130682	147971	125448	120823	134625	121089	142816	122276	Predicted gene 10260 OS=Mus musculus OX=10090 GN=Gm10260 PE=3 SV=2
A0A1Y7VKY1	11	11	49174.6	90378.6	168073	113595	9660.18	105781	194706	79483.4	320968	198801	130957	140717	130682	147971	125448	120823	134625	121089	142816	122276	MCG116671 OS=Mus musculus OX=10090 GN=Rps18-ps5 PE=3 SV=1
D3YZM4	1	1	7961	16949	38152	18340	4367	42368	24024	31696	30475	37326	21201	26389	29664	23890	56710	48392	16610	48287	13560	22958	Methyltransferase-like 26 OS=Mus musculus OX=10090 GN=Mettl26 PE=1 SV=2
G5E8X1	1	1	7961	16949	38152	18340	4367	42368	24024	31696	30475	37326	21201	26389	29664	23890	56710	48392	16610	48287	13560	22958	Methyltransferase-like 26 OS=Mus musculus OX=10090 GN=Mettl26 PE=1 SV=1
P0C7L0	14	14	40465.9	73923.7	125476	80790.7	5809.21	70674.2	154387	52768.1	208630	154946	107765	115097	97560.9	105240	75438.9	80723.9	106747	80389.6	92830.8	95302.1	WAS/WASL-interacting protein family member 3 OS=Mus musculus OX=10090 GN=Wipf3 PE=1 SV=1
E9Q2D0	14	14	40465.9	73923.7	125476	80790.7	5809.21	70674.2	154387	52768.1	208630	154946	107765	115097	97560.9	105240	75438.9	80723.9	106747	80389.6	92830.8	95302.1	WAS/WASL-interacting protein family member 3 OS=Mus musculus OX=10090 GN=Wipf3 PE=1 SV=1
E9Q454	33	33	30697.8	60255.6	112892	83184	8340.61	73849	198379	52308.2	306223	177683	81751.1	93816.2	87777	108357	108312	84350.2	137165	79688.7	136255	109287	Tropomyosin alpha-1 chain OS=Mus musculus OX=10090 GN=Tpm1 PE=1 SV=1
Q8K354	13	13	40793	80591.5	128930	88516.5	8097.54	127291	186035	82082.9	264031	190000	108636	125479	100247	115304	105155	145392	128630	125049	117481	116863	Carbonyl reductase [NADPH] 3 OS=Mus musculus OX=10090 GN=Cbr3 PE=1 SV=1
P84089	8	8	20113.5	34030.1	62395.8	40080.2	3016.12	41516.1	75193.6	29404.5	118369	82051.8	53564	52983.6	48514.1	52209.1	39167.5	47419.4	51990.6	44796	52668.5	50467	Enhancer of rudimentary homolog OS=Mus musculus OX=10090 GN=Erh PE=1 SV=1
G3UW85	8	8	20113.5	34030.1	62395.8	40080.2	3016.12	41516.1	75193.6	29404.5	118369	82051.8	53564	52983.6	48514.1	52209.1	39167.5	47419.4	51990.6	44796	52668.5	50467	Enhancer of rudimentary homolog OS=Mus musculus OX=10090 GN=Erh PE=1 SV=1
F6XVM5	22	22	95142.6	177532	304597	192401	18388.2	235933	422049	185082	642356	450699	253375	276413	236834	250626	238792	269483	291817	281964	285819	277211	ATP synthase, H+-transporting, mitochondrial F1 complex, O subunit (Fragment) OS=Mus musculus OX=10090 GN=Atp5o PE=1 SV=1
A0A0R4J1E3	45	45	15652.5	29109.5	64865.9	34106.2	5631.47	40749.2	64163.8	33840.2	98106.7	77544.6	41683.9	45322.3	50434.9	44427.2	73130.6	46543.5	44364.3	51553.6	43652.6	47694.9	Drebrin OS=Mus musculus OX=10090 GN=Dbn1 PE=1 SV=1
P61161	30	30	27271.4	47637.8	113375	61286.7	5986.5	62307.9	120286	41277.2	178312	119337	72626.3	74170.5	88152.5	79833.2	77741.1	71167.9	83168.6	62883.5	79340.3	73400	Actin-related protein 2 OS=Mus musculus OX=10090 GN=Actr2 PE=1 SV=1
D3YTR7	18	18	15398.6	26836	60357	39754.4	3963.94	40395.1	79149	27679.7	108126	90742.1	41007.8	41782.7	46929.1	51784.8	51475.9	46138.9	54725.6	42168.3	48110.5	55812.2	Adenylyl cyclase-associated protein OS=Mus musculus OX=10090 GN=Cap2 PE=1 SV=1
A0A338P6C7	8	8	13098.5	27955	58032	30039.6	3642.88	40799.1	45583	31483.1	79551.4	60663.9	34882.4	43525	45121.1	39129.8	47306.6	46600.2	31516.9	47962.9	35396.5	37312	Synaptojanin-1 (Fragment) OS=Mus musculus OX=10090 GN=Synj1 PE=1 SV=1
F6VSS8	8	8	13098.5	27955	58032	30039.6	3642.88	40799.1	45583	31483.1	79551.4	60663.9	34882.4	43525	45121.1	39129.8	47306.6	46600.2	31516.9	47962.9	35396.5	37312	Synaptojanin-1 (Fragment) OS=Mus musculus OX=10090 GN=Synj1 PE=1 SV=9
H3BKL8	5	5	24811.8	47777.2	78269.2	53983.2	6442.25	70491.5	82334.5	70523.5	130713	116692	66076	74387.8	60856.5	70319.8	83659.8	80515	56928	107439	58161	71773.2	Dual specificity protein phosphatase OS=Mus musculus OX=10090 GN=Dusp3 PE=1 SV=1
Q9D8T7	3	3	17508.7	25491.3	52068.7	30143.7	2671.67	50609.7	68785.7	49927	99597	76685.7	46627	39689	40484.7	39265.3	34694.3	57806.3	47560	76061.3	44316	47166.3	SRA stem-loop-interacting RNA-binding protein, mitochondrial OS=Mus musculus OX=10090 GN=Slirp PE=1 SV=2
F8WHU8	3	3	17508.7	25491.3	52068.7	30143.7	2671.67	50609.7	68785.7	49927	99597	76685.7	46627	39689	40484.7	39265.3	34694.3	57806.3	47560	76061.3	44316	47166.3	SRA stem-loop-interacting RNA-binding protein, mitochondrial (Fragment) OS=Mus musculus OX=10090 GN=Slirp PE=1 SV=1
P99028	6	6	15003	38191.8	77042.8	48455.2	5058.5	84823	140037	62131.2	206845	147329	39954.2	59463.3	59902.8	63118.3	65689.8	96884.7	96825.3	94653.7	92036.3	90617.2	Cytochrome b-c1 complex subunit 6, mitochondrial OS=Mus musculus OX=10090 GN=Uqcrh PE=1 SV=2
D3YYA5	10	10	124495	221558	414602	244045	15901.9	264542	364071	244374	519991	457526	331544	344961	322366	317900	206504	302160	251729	372292	231372	281410	Ubiquitin carboxyl-terminal hydrolase 5 (Fragment) OS=Mus musculus OX=10090 GN=Usp5 PE=1 SV=1
P14602	5	5	11829.2	16564.4	30301	18712.2	2288.8	18311.2	30599.4	20570	51145	32812.8	31501.8	25789.8	23559.6	24374.6	29722	20914.8	21156.8	31337	22756.8	20181.6	Heat shock protein beta-1 OS=Mus musculus OX=10090 GN=Hspb1 PE=1 SV=3
Q60829	5	5	4728	7855	11805.6	8424.2	880.2	12565.8	13998.2	10498.8	20720.2	17328.6	12590.6	12229.4	9178.6	10973.2	11430.2	14352.2	9678.2	15994	9219.2	10657.6	Protein phosphatase 1 regulatory subunit 1B OS=Mus musculus OX=10090 GN=Ppp1r1b PE=1 SV=2
Q9DCG9	7	7	12830	22799.7	38971.9	24453	3379.71	36003.6	44669.1	33783.4	69598.4	56438.9	34167.4	35498.1	30301.4	31852.7	43889.1	41123.1	30885	51467.1	30967.6	34713.3	Multifunctional methyltransferase subunit TRM112-like protein OS=Mus musculus OX=10090 GN=Trmt112 PE=1 SV=1
D6RG60	7	7	88199.1	120166	227712	142205	12082	139670	311274	141135	485883	344601	234883	187096	177053	185240	156898	159531	215224	215013	216196	211954	NADH dehydrogenase [ubiquinone] flavoprotein 1, mitochondrial OS=Mus musculus OX=10090 GN=Ndufv1 PE=1 SV=1
A0A1B0GSQ8	2	2	36669.5	53361	121500	87706.5	3908.5	50066	205604	24358.5	261140	165300	97654.5	83081.5	94470.5	114248	50756	57185	142160	37108.5	116194	101670	ERC protein 2 OS=Mus musculus OX=10090 GN=Erc2 PE=1 SV=1
P51410	10	10	50658.8	89684.9	145235	110878	5251.6	88656.5	163173	63498.5	269094	195635	134909	139637	112925	144432	68197.7	101263	112822	96736.9	119734	120329	60S ribosomal protein L9 OS=Mus musculus OX=10090 GN=Rpl9 PE=2 SV=2
A0A140T8T4	10	10	50658.8	89684.9	145235	110878	5251.6	88656.5	163173	63498.5	269094	195635	134909	139637	112925	144432	68197.7	101263	112822	96736.9	119734	120329	Ribosomal protein L9, pseudogene 6 OS=Mus musculus OX=10090 GN=Rpl9-ps6 PE=4 SV=1
P62835	8	8	36810	54645.1	130080	88575.5	5760.62	79719.8	153041	60721.8	233426	166812	98028.5	85080.6	101141	115381	74807.9	91055.9	105816	92506.6	103864	102601	Ras-related protein Rap-1A OS=Mus musculus OX=10090 GN=Rap1a PE=1 SV=1
Q99JI6	8	8	33156.2	48899.2	118552	81537.2	5222.5	72661.2	138702	52722.2	212782	152357	88298.4	76134.5	92177.9	106212	67819.6	82993.5	95902	80319.8	94678	93709.5	Ras-related protein Rap-1b OS=Mus musculus OX=10090 GN=Rap1b PE=1 SV=2
F6X9I3	11	11	14748.5	23012.2	45238.3	31739.5	2324.73	34798.8	89627.4	27431.8	94643.7	71875.1	39276.6	35829.3	35173.8	41344.4	30188.9	39747	61970.8	41790.7	42111.7	44207.7	Peptidylprolyl isomerase (Fragment) OS=Mus musculus OX=10090 GN=Fkbp1a PE=1 SV=1
E9Q9J5	14	14	7562.86	14446.2	35435.6	17445.9	3962.36	31982.1	28369.9	18212.4	46656.1	38815	20140.4	22492.1	27551.9	22725.1	51455.4	36529.6	19615.4	27745.3	20759.3	23873.4	NADH dehydrogenase [ubiquinone] 1 beta subcomplex subunit 8, mitochondrial (Fragment) OS=Mus musculus OX=10090 GN=Ndufb8 PE=1 SV=8
S4R1K4	12	12	31869.7	56483.5	115913	70818.7	5318.83	73319.2	161738	49130.1	223050	154844	84872	87943.2	90125.7	92249.8	69070.8	83744.8	111830	74847	99246.8	95239.2	Ankyrin repeat and sterile alpha motif domain-containing protein 1B (Fragment) OS=Mus musculus OX=10090 GN=Anks1b PE=1 SV=1
A0A2R8W6V7	6	6	12025	21867.8	36944.2	21054.3	4939.17	35840	48230.3	27816.8	79470	49702.2	32023.5	34047.3	28724.8	27425.5	64140	40936.3	33347.3	42377.3	35360	30569.7	Myosin-9 (Fragment) OS=Mus musculus OX=10090 GN=Myh9 PE=1 SV=1
A0A0A6YXL3	7	7	91322.1	151200	308764	186833	13294.1	155098	390168	107375	615744	313264	243201	235415	240074	243373	172639	177153	269774	163580	273978	192679	60S ribosomal protein L31 OS=Mus musculus OX=10090 GN=Rpl31 PE=1 SV=1
A0A494B8Y5	3	3	24840.7	47299.3	86665	53889.7	5076.33	77578.3	160916	55670.3	244572	148759	66153	73643.3	67384.7	70197.3	65921.3	88609.7	111261	84811	108823	91496.7	Uncharacterized protein (Fragment) OS=Mus musculus OX=10090 GN=Snhg4 PE=4 SV=1
A0A494B9C9	3	3	24840.7	47299.3	86665	53889.7	5076.33	77578.3	160916	55670.3	244572	148759	66153	73643.3	67384.7	70197.3	65921.3	88609.7	111261	84811	108823	91496.7	Uncharacterized protein (Fragment) OS=Mus musculus OX=10090 GN=Snhg4 PE=4 SV=1
A0A494B968	3	3	24840.7	47299.3	86665	53889.7	5076.33	77578.3	160916	55670.3	244572	148759	66153	73643.3	67384.7	70197.3	65921.3	88609.7	111261	84811	108823	91496.7	Matrin-3 (Fragment) OS=Mus musculus OX=10090 GN=Matr3 PE=4 SV=1
Q05920	53	53	28670.1	53562.1	99839.7	64100.2	6009.79	76543.2	86835.9	63489.2	147419	126261	76351	83394.6	77628.2	83498.2	78043.5	87427.5	60040.5	96722.7	65594.2	77658.9	Pyruvate carboxylase, mitochondrial OS=Mus musculus OX=10090 GN=Pc PE=1 SV=1
A2BEE9	38	38	22545	39531.3	83468.8	48491.5	5533.26	54905.3	106185	40199.9	152581	110279	60039.4	61548.9	64899.3	63165.8	71855.3	62712.6	73418.9	61242.4	67891.4	67828.7	Disks large homolog 3 OS=Mus musculus OX=10090 GN=Dlg3 PE=1 SV=1
Q52KF7	38	38	22545	39531.3	83468.8	48491.5	5533.26	54905.3	106185	40199.9	152581	110279	60039.4	61548.9	64899.3	63165.8	71855.3	62712.6	73418.9	61242.4	67891.4	67828.7	Disks large homolog 3 OS=Mus musculus OX=10090 GN=Dlg3 PE=1 SV=1
P29341	39	39	41993.6	71502.9	145832	90872.4	10795.7	96224.6	183772	77679.2	266097	182269	111833	111328	113388	118372	140194	109908	127065	118341	118401	112108	Polyadenylate-binding protein 1 OS=Mus musculus OX=10090 GN=Pabpc1 PE=1 SV=2
F7B227	6	6	25384.7	49242.8	57057.2	51125.5	2965.67	47877.2	59777.2	46043.7	97915.3	88483.2	67601.8	76669.3	44363.2	66597	38512.3	54685.2	41331.2	70145.2	43567.5	54422.8	Delta(3,5)-Delta(2,4)-dienoyl-CoA isomerase, mitochondrial (Fragment) OS=Mus musculus OX=10090 GN=Ech1 PE=1 SV=1
B1AXW4	5	5	47194.2	101147	230979	112375	10809.2	104274	213431	92279	349900	255938	125683	157484	179593	146382	140369	119102	147572	140583	155690	157420	Peroxiredoxin-1 (Fragment) OS=Mus musculus OX=10090 GN=Prdx1 PE=1 SV=1
Q3TQV3	2	2	2907	3467	6860	3962	0	6108.5	9314	5950	11468.5	8511	7741	5397.5	5333.5	5160.5	NA	6977	6439	9064	5102.5	5234	Adapter molecule crk OS=Mus musculus OX=10090 GN=Crk PE=1 SV=1
V9GX31	25	25	242868	457764	1.08219e+06	695481	38277.9	515903	1.73212e+06	368434	2779930	1.62403e+06	646784	712729	841440	905952	497081	589266	1.19764e+06	561293	1.23694e+06	998889	Peptidyl-prolyl cis-trans isomerase OS=Mus musculus OX=10090 GN=Gm12728 PE=1 SV=1
V9GXC1	25	25	242868	457764	1.08219e+06	695481	38277.9	515903	1.73212e+06	368434	2779930	1.62403e+06	646784	712729	841440	905952	497081	589266	1.19764e+06	561293	1.23694e+06	998889	Peptidyl-prolyl cis-trans isomerase OS=Mus musculus OX=10090 GN=Gm12728 PE=1 SV=1
A0A571BEL9	39	39	23089.8	40718.1	80849.7	52242	4194.33	48708.1	88178.1	39683.6	134628	95463.2	61490.1	63396.7	62862.8	68051.5	54467.8	55634	60968.6	60456	59903.3	58716.1	T-complex protein 1 subunit zeta OS=Mus musculus OX=10090 GN=Cct6a PE=1 SV=1
S4R1I6	20	20	28610.8	46412.6	79954.4	52454.4	5258.25	62998.8	85868	55655.3	129427	107512	76193.2	72262.9	62166.7	68328.2	68284.1	71957	59371.2	84788.1	57588.8	66127	MCG2872, isoform CRA_b OS=Mus musculus OX=10090 GN=Ddx5 PE=1 SV=1
F6U775	17	17	27572.7	58810.9	103526	68865.2	6251.29	73491.6	106646	61011.4	160553	139709	73428.5	91566.8	80494.1	89705.1	81179.8	83941.9	73737.8	92947.9	71438.6	85930.2	Dynamin-like 120 kDa protein, mitochondrial (Fragment) OS=Mus musculus OX=10090 GN=Opa1 PE=1 SV=1
Q60872	3	3	5569.67	9987.33	23378	11847.7	2233.67	14212.7	29411	7970.67	41840.3	27665	14832.3	15549.3	18176.7	15432.7	29006.7	16233.3	20335	12142.3	18616.3	17015.7	Eukaryotic translation initiation factor 1A OS=Mus musculus OX=10090 GN=Eif1a PE=2 SV=3
A0A494BB95	3	3	5569.67	9987.33	23378	11847.7	2233.67	14212.7	29411	7970.67	41840.3	27665	14832.3	15549.3	18176.7	15432.7	29006.7	16233.3	20335	12142.3	18616.3	17015.7	Eukaryotic translation initiation factor 1A OS=Mus musculus OX=10090 GN=Eif1a PE=1 SV=1
Q8BMJ3	3	3	5569.67	9987.33	23378	11847.7	2233.67	14212.7	29411	7970.67	41840.3	27665	14832.3	15549.3	18176.7	15432.7	29006.7	16233.3	20335	12142.3	18616.3	17015.7	Eukaryotic translation initiation factor 1A, X-chromosomal OS=Mus musculus OX=10090 GN=Eif1ax PE=2 SV=3
D3YWM4	12	12	41467.1	70503.2	125388	80640.9	3850.5	67163.4	145949	62818.1	233245	164438	110431	109772	97492.8	105044	50002.7	76713.8	100914	95700.2	103783	101140	Propionyl-CoA carboxylase alpha chain, mitochondrial (Fragment) OS=Mus musculus OX=10090 GN=Pcca PE=1 SV=8
P09602	5	5	10430.8	20799	40094.8	34791.6	1939	7734.2	84198.8	2022.4	124972	69915.6	27778	32383	31174.6	45320	25179.6	8833.8	58217.4	3080.8	55606.6	43002.4	Non-histone chromosomal protein HMG-17 OS=Mus musculus OX=10090 GN=Hmgn2 PE=1 SV=2
B7ZCQ3	5	5	10430.8	20799	40094.8	34791.6	1939	7734.2	84198.8	2022.4	124972	69915.6	27778	32383	31174.6	45320	25179.6	8833.8	58217.4	3080.8	55606.6	43002.4	MCG12939, isoform CRA_c OS=Mus musculus OX=10090 GN=Hmgn2 PE=1 SV=1
Q99KB8	16	16	54526.2	93229.2	164098	98055.4	5939.19	87532.6	187996	66633.1	282403	179679	145209	145155	127591	127729	77126.8	99979.6	129986	101512	125656	110514	Hydroxyacylglutathione hydrolase, mitochondrial OS=Mus musculus OX=10090 GN=Hagh PE=1 SV=2
P62702	14	14	30963.9	59834	104016	73508.4	3917.57	96216.8	139189	56222.4	233194	157598	82459.6	93159.8	80875.6	95753.6	50873.8	109899	96239.1	85651.9	103760	96933.2	40S ribosomal protein S4, X isoform OS=Mus musculus OX=10090 GN=Rps4x PE=1 SV=2
A0A0G2JF64	6	6	15278	20284.2	47997.7	26807.2	3891.67	40341.5	52601.3	31232	95425	71170.7	40686.7	31581.5	37319	34919.3	50537.2	46077.7	36369.7	47580	42459.5	43774.3	Methylcrotonoyl-CoA carboxylase subunit alpha, mitochondrial (Fragment) OS=Mus musculus OX=10090 GN=Mccc1 PE=1 SV=1
A0A338P684	10	10	49622.4	101866	180854	103765	12688.3	163927	232054	115178	352301	248197	132149	158603	140620	135166	164771	187238	160449	175469	156758	152658	Carbonyl reductase [NADPH] 1 OS=Mus musculus OX=10090 GN=Cbr1 PE=1 SV=1
G3UXU5	2	2	12271.5	26622	47909.5	23531.5	4769	22399.5	61615	15362	83299	56253	32679.5	41449	37250.5	30652	61930	25584.5	42602	23403	37063.5	34599	Heterogeneous nuclear ribonucleoprotein Q OS=Mus musculus OX=10090 GN=Syncrip PE=1 SV=1
P11983	19	19	31238.6	59018.5	124223	79866.5	6167.74	75725.1	141247	56947.7	223961	158288	83191.3	91889.9	96587	104036	80094.5	86492.8	97661.7	86757.1	99651.9	97357.4	T-complex protein 1 subunit alpha OS=Mus musculus OX=10090 GN=Tcp1 PE=1 SV=3
Q9D8E6	23	23	60892	106141	199211	123528	7873	115141	223940	92848.1	358380	238115	162162	165259	154892	160910	102239	131514	154838	141450	159463	146457	60S ribosomal protein L4 OS=Mus musculus OX=10090 GN=Rpl4 PE=1 SV=3
Q8C0E9	26	26	29000.4	50055.1	103643	61819	5866.69	64811.2	133895	42423.2	195558	147865	77230.7	77934.1	80585.3	80526.5	76185.3	74027.1	92578.5	64629.4	87014.3	90946.7	PH and SEC7 domain-containing protein 3 OS=Mus musculus OX=10090 GN=Psd3 PE=1 SV=1
Q8BLK3	31	31	28242.4	52335.7	126125	66316.7	7409	93259.7	138560	56150.9	195738	178831	75212.1	81485	98066	86385.4	96213.9	106521	95803.9	85543.1	87094.2	109993	Limbic system-associated membrane protein OS=Mus musculus OX=10090 GN=Lsamp PE=1 SV=1
Q3TYE5	31	31	28242.4	52335.7	126125	66316.7	7409	93259.7	138560	56150.9	195738	178831	75212.1	81485	98066	86385.4	96213.9	106521	95803.9	85543.1	87094.2	109993	Limbic system-associated membrane protein OS=Mus musculus OX=10090 GN=Lsamp PE=1 SV=1
A0A087WP80	31	31	28242.4	52335.7	126125	66316.7	7409	93259.7	138560	56150.9	195738	178831	75212.1	81485	98066	86385.4	96213.9	106521	95803.9	85543.1	87094.2	109993	Limbic system-associated membrane protein OS=Mus musculus OX=10090 GN=Lsamp PE=1 SV=1
P97461	12	12	33004	43579.8	81850.8	49095.6	4856	56703.1	93442.8	49981.5	138631	101594	87892.7	67852.2	63641.2	63952.8	63060.2	64766.1	64608.8	76144	61684	62486.7	40S ribosomal protein S5 OS=Mus musculus OX=10090 GN=Rps5 PE=1 SV=3
D3YV43	8	8	23190.8	35189	63520.1	49356.8	4339.88	45858.5	74407.8	45558.2	111298	89829.5	61758.9	54788	49388.4	64292.9	56357.6	52379.2	51447.4	69405.6	49522.1	55251.1	40S ribosomal protein S3 OS=Mus musculus OX=10090 GN=Rps3 PE=1 SV=1
Q3TUJ9	6	6	3865.17	6988.83	11632.5	8213.33	694.33	10070.8	16868.7	8003.17	24368.7	18790.8	10292.8	10881	9044.17	10698.3	9016.33	11502.5	11663	12192	10842.5	11557.3	Tumor protein D52-like 2, isoform CRA_a OS=Mus musculus OX=10090 GN=Tpd52l2 PE=1 SV=1
A0A286YDK9	9	9	42008.8	65745.9	136700	74345.1	8760.33	86768.8	171943	70847.7	266795	161422	111873	102364	106288	96843.4	113763	99107	118886	107933	118711	99285.1	Calcium/calmodulin-dependent protein kinase type II subunit gamma (Fragment) OS=Mus musculus OX=10090 GN=Camk2g PE=1 SV=1
B0R1E3	9	9	19341.3	37858.3	77347.2	43283.4	4940.11	59187.1	98411	48440.2	144088	125379	51507.6	58944.2	60139.6	56381.8	64152.7	67603.3	68044	73796.2	64111.9	77116.6	Histidine triad nucleotide-binding protein 1 OS=Mus musculus OX=10090 GN=Hint1 PE=1 SV=1
Q9D1K2	11	11	97293.8	143901	244368	137370	17726	175678	232383	160250	341739	259566	259104	224050	190004	178941	230192	200660	160676	244134	152058	159651	V-type proton ATPase subunit F OS=Mus musculus OX=10090 GN=Atp6v1f PE=1 SV=2
A0A0G2JEU1	16	16	13880	22650.6	45761.2	30128.9	3175.75	28368.6	49519.2	20802.4	84868.7	57781.8	36963.6	35266.1	35580.4	39246.2	41240.3	32402.2	34238.6	31691.1	37762.2	35539.4	Aldehyde dehydrogenase, mitochondrial OS=Mus musculus OX=10090 GN=Aldh2 PE=1 SV=1
A2AT02	15	15	24063.5	39693.4	83068.7	47961	4731.47	58576.5	102952	44035.9	152070	102610	64083.3	61801.4	64588.1	62474.7	61443.1	66905.9	71183.4	67086.3	67663.9	63112.1	NSFL1 cofactor p47 OS=Mus musculus OX=10090 GN=Nsfl1c PE=1 SV=1
A0A0A6YVV2	8	8	9569.88	18441.1	36790.2	17942.6	3579.38	27193.9	44808.1	21034.8	67027.8	47424.8	25485.1	28712	28605.1	23372.1	46481.9	31060.6	30981.1	32045.1	29824	29169.1	Glutathione peroxidase OS=Mus musculus OX=10090 GN=Gpx1 PE=1 SV=1
P62830	11	11	21239.9	29891.8	63929.9	33930.6	3075.18	45458	72219.8	41682.4	110516	91651.4	56563.6	46540.6	49707.1	44198.4	39934.4	51921.8	49934.6	63500.9	49174.4	56371.6	60S ribosomal protein L23 OS=Mus musculus OX=10090 GN=Rpl23 PE=1 SV=1
A0A1B0GRZ3	3	3	20408.7	32927.3	76485	37082.7	6314.33	50944.7	85627.7	38374.7	144312	83067.3	54350	51266.7	59469.3	48304.3	81998.3	58188.7	59205.3	58461.7	64212	51091.7	60S ribosomal protein L18 (Fragment) OS=Mus musculus OX=10090 GN=Rpl18 PE=1 SV=1
A0A1B0GSA8	3	3	20408.7	32927.3	76485	37082.7	6314.33	50944.7	85627.7	38374.7	144312	83067.3	54350	51266.7	59469.3	48304.3	81998.3	58188.7	59205.3	58461.7	64212	51091.7	60S ribosomal protein L18 (Fragment) OS=Mus musculus OX=10090 GN=Rpl18 PE=1 SV=1
E9PW06	67	67	24002	43070.6	79886.6	51909.3	4865.75	57401	101306	41807.2	148184	109689	63919.4	67059.5	62113.9	67618	63186.8	65563.2	70045.7	63691.1	65934.8	67465.6	Neurofascin OS=Mus musculus OX=10090 GN=Nfasc PE=1 SV=1
E9Q171	67	67	24002	43070.6	79886.6	51909.3	4865.75	57401	101306	41807.2	148184	109689	63919.4	67059.5	62113.9	67618	63186.8	65563.2	70045.7	63691.1	65934.8	67465.6	Neurofascin OS=Mus musculus OX=10090 GN=Nfasc PE=1 SV=1
F6W8Z8	26	26	21252.5	41399.7	124263	48092.7	9212.73	83354.9	86142.1	57591.4	150064	126282	56597.2	64458	96617.9	62646.4	119637	95207.8	59560.8	87737.5	66771.2	77671.5	Dynamin-1 (Fragment) OS=Mus musculus OX=10090 GN=Dnm1 PE=1 SV=1
D3Z6D8	11	11	30859.7	54458.1	99799	56996	6636.27	65107.6	94867.6	57885	149744	109874	82182.3	84789.6	77596.6	74244.1	86179	74365.7	65593.6	88184.7	66629	67579.8	Mitogen-activated protein kinase 3 OS=Mus musculus OX=10090 GN=Mapk3 PE=1 SV=1
Q62048	12	12	49767.8	93889.6	174283	128388	10769.4	117375	247422	64532.6	371359	260188	132536	146184	135510	167241	139852	134066	171075	98312.2	165238	160033	Astrocytic phosphoprotein PEA-15 OS=Mus musculus OX=10090 GN=Pea15 PE=1 SV=1
A0A0N4SWA3	18	18	25409.1	41412.5	89371.2	52888.1	3955.28	49495.2	116812	36289.6	164908	104398	67666.7	64477.9	69488.6	68892.9	51363.4	56533.1	80767	55285.2	73376.1	64211.7	V-type proton ATPase subunit E 1 (Fragment) OS=Mus musculus OX=10090 GN=Atp6v1e1 PE=1 SV=1
D3YX09	1	1	24747	43937	70121	33958	6732	54014	102729	46803	128069	96651	65903	68408	54521	44234	87422	61695	71029	71302	56985	59447	Mth938 domain-containing protein OS=Mus musculus OX=10090 GN=Aamdc PE=1 SV=1
Q8CF11	1	1	24747	43937	70121	33958	6732	54014	102729	46803	128069	96651	65903	68408	54521	44234	87422	61695	71029	71302	56985	59447	Mth938 domain-containing protein OS=Mus musculus OX=10090 GN=Aamdc PE=1 SV=1
D3Z1Q3	1	1	24747	43937	70121	33958	6732	54014	102729	46803	128069	96651	65903	68408	54521	44234	87422	61695	71029	71302	56985	59447	Mth938 domain-containing protein OS=Mus musculus OX=10090 GN=Aamdc PE=1 SV=1
Q8R1Q8	15	15	24009.3	40073.1	96195.8	51844.4	6174.47	51597.7	114672	30934	170764	115774	63938.9	62392.5	74795	67533.5	80181.9	58934.6	79287.1	47126.1	75981.7	71208.5	Cytoplasmic dynein 1 light intermediate chain 1 OS=Mus musculus OX=10090 GN=Dync1li1 PE=1 SV=1
P21279	18	18	15276.8	25376.9	69625.4	36495	3437.22	40765.9	63165.3	27467.7	98730.1	76701.1	40683.4	39510.8	54135.6	47538.9	44635.8	46562.6	43673.8	41845.3	43929.9	47176.1	Guanine nucleotide-binding protein G(q) subunit alpha OS=Mus musculus OX=10090 GN=Gnaq PE=1 SV=4
P31230	8	8	30008.1	48850.1	106802	61486.2	4897.75	79187.6	130637	47063.5	199893	141256	79914.4	76058.1	83041.5	80093.1	63602.2	90448.1	90326.1	71698.8	88943	86882	Aminoacyl tRNA synthase complex-interacting multifunctional protein 1 OS=Mus musculus OX=10090 GN=Aimp1 PE=1 SV=2
Q3UZG4	8	8	30008.1	48850.1	106802	61486.2	4897.75	79187.6	130637	47063.5	199893	141256	79914.4	76058.1	83041.5	80093.1	63602.2	90448.1	90326.1	71698.8	88943	86882	Aminoacyl tRNA synthase complex-interacting multifunctional protein 1 OS=Mus musculus OX=10090 GN=Aimp1 PE=1 SV=1
Q6NVE9	7	7	21001.7	33885.4	45160	32007.7	1439.71	37703.7	53302.4	38442.1	72563.9	62540.7	55929.3	52758.3	35112.9	41693.4	18696.1	43065	36854.4	58564.4	32287.3	38466.4	Protein phosphatase PTC7 homolog OS=Mus musculus OX=10090 GN=Pptc7 PE=1 SV=1
P14131	13	13	25939.9	44563	88561.9	57183.1	3443.23	65850.1	96041.9	54043	150000	122269	69080.2	69383.1	68859.4	74487.6	44713.8	75213.6	66405.9	82331.7	66742.8	75203.4	40S ribosomal protein S16 OS=Mus musculus OX=10090 GN=Rps16 PE=1 SV=4
E9Q024	3	3	11252	14801	24047	25589.3	1833.33	29770	35648.3	18970.7	49551	44901	29964.7	23044.3	18696.7	33333	23807.7	34003	24647.7	28900.3	22047.3	27617	Glutathione S-transferase Mu 5 OS=Mus musculus OX=10090 GN=Gstm5 PE=1 SV=1
Q9QZ06	8	8	24733.5	42205.9	63664	46351	8717.5	69839.5	96936.1	61934.2	123432	107075	65867.4	65713.2	49500.1	60377.6	113206	79770.6	67024.1	94353.8	54921.1	65858	Toll-interacting protein OS=Mus musculus OX=10090 GN=Tollip PE=1 SV=1
Q8C5G6	8	8	24733.5	42205.9	63664	46351	8717.5	69839.5	96936.1	61934.2	123432	107075	65867.4	65713.2	49500.1	60377.6	113206	79770.6	67024.1	94353.8	54921.1	65858	Toll-interacting protein OS=Mus musculus OX=10090 GN=Tollip PE=1 SV=1
Q5SQB0	14	14	35351	54782.3	108615	62212.8	10232	69153.2	123481	55906.9	197898	130240	94143.1	85294.4	84451.1	81039.6	132874	78986.6	85378.4	85171.1	88055.3	80106.2	Nucleophosmin OS=Mus musculus OX=10090 GN=Npm1 PE=1 SV=1
E9Q4P0	24	24	45895.6	105768	289075	121505	19548.5	113852	245483	83873.2	394881	221346	122225	164678	224765	158275	253859	130041	169734	127777	175704	136143	KxDL motif-containing protein 1 (Fragment) OS=Mus musculus OX=10090 GN=Kxd1 PE=1 SV=1
E9QNP0	24	24	45895.6	105768	289075	121505	19548.5	113852	245483	83873.2	394881	221346	122225	164678	224765	158275	253859	130041	169734	127777	175704	136143	KxDL motif-containing protein 1 OS=Mus musculus OX=10090 GN=Kxd1 PE=1 SV=1
A0A494BBH5	8	8	21473.4	44788.5	92028.4	60516.6	5751.38	69376	111701	44960	195515	132043	57185.6	69734.1	71554.5	78829.9	74687.5	79241.1	77233.2	68494.1	86995.1	81215	Spectrin beta, non-erythrocytic 2 (Fragment) OS=Mus musculus OX=10090 GN=Sptbn2 PE=1 SV=1
Q9JKC6	22	22	65665.8	133538	376818	171311	24146.3	128898	438260	43837.7	783634	456953	174875	207915	292988	223154	313567	147227	303026	66784.5	348682	281058	Cell cycle exit and neuronal differentiation protein 1 OS=Mus musculus OX=10090 GN=Cend1 PE=1 SV=1
A0A1W2P8B6	6	6	10160	17095.2	29475.7	26440	1450	15826.7	35093.8	15237.5	48446.7	39030.7	27056.7	26616.3	22917.8	34440.8	18829.7	18076.7	24264.5	23213.2	21556.3	24006	T-complex protein 1 subunit beta (Fragment) OS=Mus musculus OX=10090 GN=Cct2 PE=1 SV=1
E9PZ43	33	33	21450.5	35702.9	69580.6	41229.7	2587.06	43724.3	82132.6	33116.2	111965	77380.9	57124.7	55588.1	54100.8	53706.4	33595.6	49941.6	56788.4	50450.6	49819	47594.1	Microtubule-associated protein OS=Mus musculus OX=10090 GN=Map4 PE=1 SV=3
Q80TL4	24	24	26675.3	40121.8	77586.4	44307.3	9157.88	64643.2	68989.9	47194.8	98612.9	93502.2	71038.8	62468.2	60325.5	57715.5	118925	73835.2	47701.2	71898.8	43877.9	57510	PHD finger protein 24 OS=Mus musculus OX=10090 GN=Phf24 PE=1 SV=2
Q9WUD1	12	12	22229.4	37264.2	63548.4	36574.8	3789.83	51600.1	70139.8	45897.3	97460.5	81287.7	59198.9	58019	49410.5	47642.7	49214.8	58937.2	48496.2	69922.1	43365	49997.2	STIP1 homology and U box-containing protein 1 OS=Mus musculus OX=10090 GN=Stub1 PE=1 SV=1
A0A494BBI6	12	12	22229.4	37264.2	63548.4	36574.8	3789.83	51600.1	70139.8	45897.3	97460.5	81287.7	59198.9	58019	49410.5	47642.7	49214.8	58937.2	48496.2	69922.1	43365	49997.2	STIP1 homology and U box-containing protein 1 OS=Mus musculus OX=10090 GN=Stub1 PE=1 SV=1
A0A494BBF6	12	12	22229.4	37264.2	63548.4	36574.8	3789.83	51600.1	70139.8	45897.3	97460.5	81287.7	59198.9	58019	49410.5	47642.7	49214.8	58937.2	48496.2	69922.1	43365	49997.2	STIP1 homology and U box-containing protein 1 OS=Mus musculus OX=10090 GN=Stub1 PE=1 SV=1
A2ANR6	4	4	10041.8	25799	46676.2	32965.2	4236.5	42965.5	62557.2	30007.5	95301.5	82247.2	26742	40168	36292	42941	55015.2	49075	43253.5	45714.5	42404.5	50587.5	Casein kinase II subunit alpha (Fragment) OS=Mus musculus OX=10090 GN=Csnk2a1 PE=1 SV=1
Q6NSS6	4	4	10041.8	25799	46676.2	32965.2	4236.5	42965.5	62557.2	30007.5	95301.5	82247.2	26742	40168	36292	42941	55015.2	49075	43253.5	45714.5	42404.5	50587.5	Casein kinase II subunit alpha (Fragment) OS=Mus musculus OX=10090 GN=Csnk2a1 PE=1 SV=1
A0A087WNR5	2	2	11355.5	22786	28014	29202.5	1174.5	36919	38120	24790	51237.5	53641	30240.5	35477	21781.5	38039.5	15252	42168.5	26356.5	37766	22798	32992.5	SLIT-ROBO Rho GTPase-activating protein 2 (Fragment) OS=Mus musculus OX=10090 GN=Srgap2 PE=1 SV=1
A0A0G2JDH0	2	2	11086	23205.5	41445	39510.5	157	43538	87984.5	24615.5	123103	95563	29522.5	36130	32224	51467	2038.5	49729	60835	37500	54774.5	58777.5	Aminoacyl tRNA synthase complex-interacting multifunctional protein 1 (Fragment) OS=Mus musculus OX=10090 GN=Aimp1 PE=1 SV=1
S4R2T7	72	72	46332.9	76518.3	152567	101273	7792.11	104510	188166	76135.4	296242	198699	123389	119137	118625	131921	101189	119372	130103	115989	131814	122213	Ankyrin-2 (Fragment) OS=Mus musculus OX=10090 GN=Ank2 PE=1 SV=2
Q8K310	35	35	34849.3	55935.3	104046	62008	5907.03	78759	118333	67534.2	184885	132010	92807.1	87089.5	80898.8	80772.8	76709.1	89958.3	81818.3	102885	82265.1	81194.9	Matrin-3 OS=Mus musculus OX=10090 GN=Matr3 PE=1 SV=1
O35129	25	25	16956.9	33311.7	86599.2	42878.5	5375.24	56336.9	106671	35930.3	162618	112666	45157.5	51865	67333.3	55854.2	69803.2	64347.8	73755.3	54737.8	72357.4	69296.9	Prohibitin-2 OS=Mus musculus OX=10090 GN=Phb2 PE=1 SV=1
A0A1L1SUF6	7	7	46806	81303	147508	103111	5332.86	105757	161509	90039.6	259007	187410	124649	126586	114692	134315	69252.9	120796	111672	137171	115246	115270	60S ribosomal protein L14 (Fragment) OS=Mus musculus OX=10090 GN=Rpl14 PE=1 SV=1
[truncated: 8,303 more rows]

## Sheet: Statistics
accession	spec count	peptide num	norm int m/z_126.127726	norm int m/z_127.124761	norm int m/z_127.131081	norm int m/z_128.128116	norm int m/z_128.134436	WT Control	norm int m/z_129.131471	norm int m/z_129.13779	norm int m/z_130.134825	norm int m/z_130.141145	norm int m/z_131.13818	Unc5c KI	T.Test	BH	BH	Ratio	description
[truncated: 9,928 more rows]

[truncated: 2 more sheets: Upregulated, Downregulated]
